# Supplementary material for: Partial Dominance, Overdominance, Epistasis and QTL by Environment Interactions Contribute to Heterosis in Two Upland Cotton Hybrids
Source: G3 (Bethesda). 2015 Dec 29;6(3):499–507. doi: 10.1534/g3.115.025809 (PMC4777113; doi:10.1534/g3.115.025809)
Supplement: Supporting Information [file supp_g3.115.025809_TableS9.xls]

## Sheet: XZ genotype
RIL population	data type RI self
Num	177 653 0	1	2	3	4	5	6	7	8	9	10	11	12	13	14	15	16	17	18	19	20	21	22	23	24	25	26	27	28	29	30	31	32	33	34	35	36	37	38	39	40	41	42	43	44	45	46	47	48
1	*BNL1026	A	B	A	A	A	B	A	A	A	B	B	B	B	B	A	A	-	A	A	A	B	A	B	A	B	B	A	B	A	B	A	B	A	B	A	A	A	A	B	B	A	A	B	A	B	A	B	B
2	*BNL1053	B	B	B	B	B	A	-	A	A	B	A	A	B	A	A	B	A	A	B	A	B	B	A	B	A	B	A	B	B	A	A	A	B	B	A	A	B	B	A	B	A	B	B	A	B	B	B	A
3	*BNL1167	A	B	A	B	A	A	B	B	A	A	B	A	A	A	A	B	B	B	B	A	A	A	A	B	A	B	A	A	B	A	B	A	-	A	B	B	A	A	B	A	-	B	B	A	A	A	A	B
4	*BNL1317	A	B	-	B	B	B	B	B	A	A	B	A	A	A	B	B	B	A	B	A	A	A	A	A	A	B	B	B	A	B	B	A	A	B	A	A	B	B	B	B	A	A	B	B	B	B	B	B
5	*BNL1495	A	A	B	B	A	A	A	A	B	A	B	A	A	B	A	B	A	A	A	A	A	A	A	A	A	B	A	A	B	A	B	A	A	A	B	B	A	B	B	B	A	A	B	A	B	A	B	A
6	*BNL1521	A	A	B	A	B	A	A	A	A	B	B	A	B	A	A	B	A	B	B	A	B	B	-	B	A	A	B	A	A	B	A	A	A	B	A	A	B	-	B	A	A	A	A	A	B	B	A	B
7	*BNL1552	A	B	A	A	B	B	A	B	B	A	B	B	B	A	A	B	B	A	B	A	A	B	B	A	A	B	B	B	B	B	A	B	B	-	A	B	A	B	B	A	A	A	B	A	B	A	A	B
8	*BNL243	A	A	A	A	A	B	A	A	A	B	B	B	A	A	B	A	A	B	B	A	A	B	A	B	A	A	A	B	A	B	A	A	A	A	A	A	B	-	B	B	A	A	B	B	A	B	A	A
9	*BNL2449	A	A	B	B	A	B	B	A	B	A	A	B	A	B	A	B	B	A	A	A	B	A	A	A	A	B	A	A	B	A	B	A	B	A	B	B	A	B	B	A	A	A	B	B	B	A	B	-
10	*BNL2485	A	A	A	A	A	B	A	B	A	B	B	B	B	B	-	B	B	B	B	A	A	A	A	B	B	A	A	A	A	A	A	A	A	A	B	B	B	A	B	B	A	A	A	A	A	B	A	B
11	*BNL2495	A	B	B	B	A	A	B	B	B	B	B	A	A	B	A	A	A	A	B	B	A	B	B	B	A	A	A	A	A	B	B	B	B	B	A	B	B	B	A	B	A	A	A	A	A	A	A	-
12	*BNL2496	A	A	B	B	B	B	B	B	A	A	B	B	B	A	A	B	A	A	A	B	A	A	A	A	A	A	A	B	A	A	B	A	A	B	A	B	B	A	A	B	A	A	A	B	B	A	B	B
13	*BNL2827a	A	A	A	A	A	B	A	A	A	B	A	A	B	A	B	B	A	B	A	A	B	A	A	B	B	B	A	B	B	-	A	A	A	A	A	A	B	B	A	B	A	A	A	B	B	B	B	A
14	*BNL2827b	A	A	A	A	A	B	A	A	A	B	A	A	B	A	B	B	A	B	A	A	B	A	A	B	B	B	A	B	B	-	A	A	A	A	A	A	B	B	-	B	A	A	A	B	B	B	B	A
15	*BNL2877	A	A	B	B	A	B	B	A	A	A	A	A	B	B	B	A	A	A	B	A	B	A	A	A	A	A	B	B	B	A	A	A	A	A	B	B	B	A	B	B	B	A	A	A	B	A	B	B
16	*BNL2960	B	B	-	A	B	A	-	B	A	A	A	B	A	B	B	A	B	B	A	B	B	B	A	A	A	B	B	B	A	A	B	A	B	B	A	A	A	B	A	A	B	B	A	B	A	B	A	A
17	*BNL3171	B	A	-	A	A	A	A	B	A	B	A	B	A	A	A	B	A	A	B	B	B	B	A	A	A	A	A	B	A	A	A	A	B	B	B	B	B	A	A	B	A	A	B	A	B	A	A	-
18	*BNL3261	B	A	-	A	A	A	B	-	A	A	B	A	A	A	-	B	B	B	B	B	B	A	B	B	A	A	B	A	B	A	B	B	B	B	B	A	B	B	B	B	A	A	B	A	A	B	B	B
19	*BNL3442a	B	A	B	B	B	A	B	A	A	B	A	A	B	A	B	B	A	B	B	B	B	B	A	A	A	B	B	B	A	B	B	A	A	A	B	A	B	A	A	B	A	A	A	A	A	B	A	A
20	*BNL3442b	A	A	B	B	A	A	B	A	B	B	A	B	B	B	B	B	B	A	A	A	A	B	B	A	A	B	A	A	A	A	A	B	A	-	B	B	A	A	A	A	B	B	B	A	B	B	A	A
21	*BNL3594	B	B	A	B	A	B	B	B	A	A	B	B	A	B	A	B	B	B	A	B	A	A	A	B	B	A	A	B	A	B	A	A	B	B	-	A	B	B	A	B	A	A	A	-	B	A	B	B
22	*BNL3650	A	A	-	A	B	B	-	A	B	A	A	B	B	A	B	B	B	A	B	A	A	A	A	A	A	A	A	B	B	B	B	A	A	B	B	A	B	B	B	B	A	A	B	A	A	B	A	B
23	*BNL3661	A	A	A	A	A	A	A	A	A	A	A	A	A	B	A	A	A	A	B	A	B	B	B	A	A	B	A	A	B	B	B	B	A	B	A	B	B	A	A	B	B	B	A	B	B	B	B	-
24	*BNL3937	B	B	B	B	B	B	B	B	A	B	A	B	B	A	B	A	A	B	B	A	A	B	A	A	A	B	A	-	B	A	A	A	B	-	A	A	B	A	A	A	A	A	A	B	A	A	B	B
25	*BNL4028	B	B	A	A	B	B	A	A	B	A	B	A	A	A	A	A	B	B	-	A	A	A	A	B	A	B	B	A	B	A	B	A	A	B	A	B	A	A	B	B	A	A	B	A	A	A	B	A
26	*BNL4030	A	B	A	A	B	A	A	A	B	A	A	A	A	B	A	A	B	A	B	B	A	B	A	A	A	B	A	B	A	B	A	A	A	B	B	-	B	B	A	A	A	A	A	A	A	B	A	B
27	*BNL530	A	B	A	B	A	A	B	B	A	A	B	A	B	B	A	A	A	B	B	A	A	A	A	-	A	B	A	A	B	B	A	A	A	-	B	A	A	A	B	A	A	B	B	A	A	B	B	B
28	*BNL598	A	A	B	B	B	A	B	A	B	B	A	A	A	A	A	A	A	B	B	B	A	A	B	A	A	A	A	B	A	A	B	B	A	B	A	A	A	A	A	-	A	A	A	B	B	B	A	B
29	*C2-0011B	B	A	B	B	A	B	A	A	A	A	A	A	B	A	A	A	A	A	A	B	-	A	B	B	-	B	B	A	B	A	B	B	A	-	B	B	A	A	A	B	-	A	A	A	B	A	B	B
30	*C2-0115	B	A	-	A	A	A	-	B	A	B	A	A	A	A	B	B	B	B	B	B	B	A	B	B	A	B	B	A	B	A	B	B	B	A	B	B	B	A	B	B	A	A	B	A	A	B	B	B
31	*C2-0135	A	B	B	B	B	A	B	-	B	B	B	A	A	B	A	A	A	A	B	B	A	B	B	B	A	A	A	A	A	B	B	B	B	B	A	B	B	B	A	B	A	A	A	A	A	A	A	-
32	*CAU0003	B	B	B	A	A	A	A	A	A	A	A	A	B	B	A	B	A	A	A	A	A	A	B	B	A	A	B	B	B	A	A	B	B	B	A	B	B	A	A	A	A	A	A	A	B	A	A	A
33	*CAU0104	B	A	A	B	A	A	A	A	B	A	A	A	B	B	A	A	A	A	B	A	A	B	A	A	B	B	B	B	A	B	A	A	B	-	B	A	A	B	A	B	A	A	B	B	A	A	B	B
34	*CAU0161	A	A	A	A	B	A	A	A	B	A	A	A	A	A	A	A	B	A	B	B	A	B	A	A	A	B	A	B	A	B	A	A	A	-	B	A	B	B	A	A	A	A	A	A	A	B	A	B
35	*CER0028	A	B	-	A	A	B	A	B	B	B	B	A	A	A	A	B	B	A	A	A	A	B	B	B	A	A	B	A	A	A	A	B	B	B	B	A	B	A	B	B	A	B	A	B	B	B	A	A
36	*CER0036	B	A	B	A	A	B	A	A	B	A	A	B	A	A	B	A	B	B	A	B	B	A	A	B	A	B	A	A	A	B	B	A	A	A	-	A	B	A	A	B	A	B	B	A	A	A	A	B
37	*CER0042	B	B	B	B	A	B	B	B	A	B	A	B	B	A	B	A	A	B	B	A	A	B	A	A	A	B	A	A	B	A	A	A	B	A	A	A	B	A	A	A	A	A	A	B	A	A	B	B
38	*CER0098	A	A	A	A	B	A	A	B	B	A	B	B	B	B	A	A	A	B	A	B	B	B	A	B	A	A	B	B	A	B	A	A	A	B	A	A	B	A	B	B	-	A	A	A	A	A	B	A
39	*CER0144	A	A	A	A	B	A	A	B	B	B	B	A	A	B	A	A	A	A	B	B	A	A	B	B	A	B	A	A	B	B	A	B	A	B	-	B	A	B	A	B	B	B	A	B	B	A	A	B
40	*CER0165	A	A	B	B	B	A	A	A	B	A	A	A	A	B	A	B	B	A	A	A	B	A	A	A	A	B	A	A	B	A	B	A	B	A	B	B	A	B	B	B	A	A	B	A	B	A	B	B
41	*CER0167	B	A	A	A	B	B	A	B	B	A	A	B	B	A	B	B	B	A	B	A	B	A	A	A	A	A	-	B	B	A	A	A	B	A	B	A	B	A	A	B	A	A	B	A	B	B	A	A
42	*CER0168	A	A	A	A	A	A	A	A	A	B	B	B	A	A	B	A	A	B	B	A	A	B	A	B	A	A	A	B	A	B	A	A	A	A	A	A	B	B	B	B	A	A	B	B	A	A	A	A
43	*CGR5001	B	A	A	A	B	B	A	A	A	B	A	A	B	A	A	A	A	A	A	B	A	A	B	B	B	B	B	A	A	B	B	B	B	B	B	A	B	B	B	A	B	A	A	B	B	A	A	B
44	*CGR5009	B	A	B	B	B	A	B	A	A	A	B	A	A	A	B	B	B	B	B	A	A	A	B	A	A	B	A	B	B	B	B	B	B	A	A	A	A	B	B	A	A	A	B	B	A	A	B	B
45	*CGR5025	B	B	A	A	A	A	A	A	A	A	B	B	A	A	B	B	B	B	B	A	B	A	A	B	B	A	B	A	A	A	A	A	B	B	A	B	B	B	B	B	B	B	A	A	A	B	B	A
46	*CGR5056	A	A	-	B	B	B	B	A	A	A	A	A	A	A	A	A	A	A	A	A	A	B	B	A	B	B	B	B	B	A	B	B	B	B	A	A	A	B	A	A	B	B	A	A	A	B	A	B
47	*CGR5108	A	A	-	A	A	B	A	A	A	A	B	A	A	-	A	B	B	B	A	B	B	A	A	A	B	B	A	B	B	B	B	A	A	B	B	A	B	B	B	A	A	A	A	A	A	A	B	-
48	*CGR5111	B	A	-	A	A	A	-	B	A	B	B	A	A	A	B	B	B	B	B	B	B	A	B	B	A	B	B	A	B	A	B	B	B	-	B	B	B	A	B	B	A	A	B	A	A	B	B	-
49	*CGR5124	B	A	A	A	A	A	A	A	A	A	A	B	A	A	B	B	B	A	B	B	A	A	A	A	A	B	A	B	B	B	B	A	A	B	B	A	A	A	A	A	A	A	A	A	A	B	A	A
50	*CGR5202	B	A	B	A	B	B	A	A	B	B	B	B	B	A	A	A	B	B	A	A	B	B	A	A	B	B	A	B	B	B	A	A	B	B	A	A	B	A	B	A	B	B	B	B	B	B	A	B
51	*CGR5217	B	A	B	A	B	A	A	A	A	B	A	B	B	A	A	B	B	A	A	B	B	B	A	A	A	A	A	B	A	B	B	A	A	A	B	A	A	A	A	B	A	A	A	-	A	A	A	A
52	*CGR5331	A	A	B	B	B	A	B	A	B	B	A	B	A	B	B	A	B	A	B	A	A	A	B	A	B	B	A	A	B	A	A	B	B	A	B	A	B	A	B	B	A	A	A	B	B	A	B	B
53	*CGR5352	A	A	A	A	A	B	-	A	A	B	B	B	A	A	B	A	A	B	B	A	A	B	A	B	A	A	A	B	A	B	A	A	A	A	A	A	B	B	B	B	A	A	B	B	A	B	A	A
54	*CGR5355	-	A	B	A	B	B	A	A	B	A	A	B	B	A	B	B	B	A	B	A	A	A	A	A	A	A	A	B	B	B	B	A	A	B	B	B	B	B	B	B	A	A	A	A	A	B	A	B
55	*CGR5372	A	A	A	A	B	B	-	A	B	A	A	B	A	B	B	B	B	A	B	B	A	A	B	A	B	B	B	A	B	B	B	B	B	B	B	A	A	A	B	A	B	B	B	B	B	B	A	B
56	*CGR5390	A	A	A	A	A	A	-	A	B	A	B	B	A	B	B	A	B	A	A	A	A	A	B	B	A	B	A	B	A	A	B	B	A	A	B	B	B	B	B	B	A	A	B	A	A	B	B	A
57	*CGR5421	A	A	B	B	A	A	B	B	B	-	-	B	A	B	A	A	B	A	A	A	A	B	B	A	A	B	A	B	A	A	A	B	A	-	A	A	B	A	A	A	B	B	B	A	B	B	-	B
58	*CGR5423	A	A	B	B	A	B	B	A	A	B	B	A	A	A	B	A	A	A	B	B	B	B	A	B	A	B	B	-	B	A	A	A	A	B	A	B	A	B	A	B	B	B	-	-	A	B	B	B
59	*CGR5452	A	A	A	A	B	A	A	B	B	B	B	A	A	B	A	A	A	A	B	B	A	A	B	B	A	B	A	A	B	B	A	B	A	A	A	B	A	B	A	B	B	B	A	B	B	A	A	B
60	*CGR5534	A	A	B	B	A	B	B	A	A	A	A	A	B	B	B	A	B	A	A	A	B	A	A	A	A	A	B	B	A	A	A	A	A	A	B	B	B	A	B	B	B	A	A	A	B	A	B	B
61	*CGR5539	B	A	A	A	A	A	A	A	A	B	A	A	A	B	A	-	A	-	B	-	-	B	A	A	B	B	B	B	A	B	A	A	B	A	B	A	A	B	B	B	A	A	B	B	B	A	B	B
62	*CGR5548	B	B	B	B	A	B	B	B	A	B	A	B	A	B	A	B	A	A	A	A	A	B	B	A	B	B	B	A	A	B	B	B	B	B	B	A	A	B	A	B	B	A	A	B	B	B	B	B
63	*CGR5554	A	A	B	B	B	A	B	A	B	B	A	B	A	B	B	A	B	A	-	A	A	A	B	A	B	B	A	A	B	A	A	B	B	A	B	A	B	A	B	B	A	A	A	B	B	A	B	B
64	*CGR5576	B	B	B	B	A	B	B	B	B	A	A	A	A	A	A	A	A	A	A	B	A	B	B	A	A	B	A	B	A	B	A	B	A	A	B	A	B	A	A	A	A	A	B	B	B	B	A	B
65	*CGR5602	B	B	A	A	B	A	A	A	A	B	A	B	A	A	A	B	A	A	B	A	B	B	A	B	A	A	A	B	A	A	A	A	B	B	A	B	B	B	A	B	A	B	B	A	B	B	B	B
66	*CGR5663	A	A	A	A	A	A	A	A	A	B	B	B	A	A	B	A	B	B	A	A	B	A	B	B	B	B	A	B	B	B	A	B	A	B	A	A	A	A	B	A	B	B	B	B	B	B	B	A
67	*CGR5675	A	B	B	A	A	B	A	B	A	A	A	A	A	B	A	A	A	B	B	B	B	B	B	B	A	B	A	B	B	A	B	B	-	A	B	B	B	B	A	B	A	A	A	A	B	B	B	A
68	*CGR5758	B	B	A	B	B	B	B	B	A	A	B	A	A	A	B	B	B	A	B	A	A	A	A	A	A	B	B	B	B	B	B	A	A	B	A	A	B	B	B	B	B	B	B	-	B	A	A	B
69	*CGR5801	B	A	B	A	A	A	B	A	B	A	B	B	B	A	B	B	B	A	B	A	A	A	A	A	A	A	A	B	B	B	B	A	A	B	B	A	B	B	A	B	A	A	A	B	A	B	A	B
70	*CGR5806	B	A	B	A	A	A	A	B	A	B	A	B	A	A	A	B	A	A	B	B	B	B	A	A	A	A	A	B	A	A	A	-	B	B	B	B	B	A	A	B	A	A	B	A	B	A	A	B
71	*CGR5808	B	A	B	A	A	A	A	B	A	A	A	B	B	A	A	B	B	A	A	B	B	B	A	A	A	B	A	B	A	B	A	A	A	A	-	A	B	A	A	B	A	A	B	A	B	A	A	A
72	*CGR5867	A	B	A	B	B	B	B	B	A	A	B	A	A	A	B	B	B	A	B	A	A	A	A	A	A	B	B	B	A	B	B	A	A	B	A	A	B	B	B	B	A	A	B	B	B	B	-	-
73	*CGR5871	A	B	A	B	B	A	B	B	A	A	B	B	B	B	A	B	B	B	A	A	A	A	B	B	A	A	B	A	A	B	B	B	A	A	B	A	B	A	A	B	B	B	A	B	B	B	A	B
74	*CGR5873	A	B	A	A	A	A	A	B	A	A	A	B	A	B	A	B	B	A	B	B	B	B	A	A	A	B	B	B	B	A	B	A	B	A	A	A	A	B	B	B	B	B	A	A	B	B	A	B
75	*CGR5883	B	A	B	A	B	B	A	A	B	A	A	B	B	A	B	B	B	A	B	A	A	A	A	A	A	A	A	B	B	B	B	A	A	B	B	A	B	B	A	B	A	A	A	A	A	B	A	B
76	*CGR6017	B	B	A	A	A	B	A	B	B	B	A	A	A	B	B	A	A	B	A	B	A	B	B	A	A	B	A	A	A	B	A	B	B	B	B	A	B	A	A	A	A	A	B	B	B	B	B	B
77	*CGR6129	A	B	A	A	A	A	A	A	A	B	B	B	A	B	A	B	A	B	B	A	A	A	A	B	B	A	A	A	A	A	B	A	A	B	B	A	B	A	B	B	A	B	B	B	A	B	B	B
78	*CGR6154	B	B	A	B	A	A	-	B	A	A	A	B	B	B	A	B	A	B	B	A	B	A	B	A	B	B	B	A	A	B	B	B	B	B	B	A	A	B	A	B	B	B	B	A	B	A	A	B
79	*CGR6254	A	A	B	-	A	A	B	B	B	B	A	B	B	B	B	B	B	B	B	A	B	A	B	B	A	B	B	A	A	A	-	B	B	B	A	A	B	B	A	A	B	B	A	B	A	A	A	B
80	*CGR6356	A	A	B	B	B	B	B	A	A	A	A	B	A	A	B	A	A	A	A	A	A	B	B	A	B	B	B	A	A	A	B	B	B	B	A	A	B	B	A	A	B	B	A	B	A	B	A	B
81	*CGR6508	A	A	B	B	A	A	B	B	B	B	B	B	A	A	B	A	A	A	A	A	B	A	B	A	B	B	B	B	B	B	B	B	B	B	A	B	B	A	A	A	B	A	B	B	A	B	A	B
82	*CGR6525	B	A	B	A	A	A	A	B	B	B	A	A	B	B	A	A	B	A	-	A	A	B	B	B	A	A	A	A	A	A	B	B	A	B	A	B	A	A	A	A	A	B	B	A	B	A	A	B
83	*CGR6528	-	A	B	A	A	A	A	B	B	B	B	A	A	B	A	B	A	A	A	B	A	A	B	B	A	B	A	A	A	B	B	B	B	B	B	A	B	A	B	B	A	B	B	B	B	B	B	B
84	*CGR6580	B	B	-	A	A	A	A	A	A	A	A	A	B	B	A	B	A	A	A	B	A	A	B	B	A	A	A	B	B	A	A	B	A	B	A	B	B	A	A	A	-	A	A	A	B	B	A	B
85	*CGR6586	A	A	A	A	B	B	A	A	B	A	A	B	A	B	B	B	B	A	B	B	A	A	B	A	B	B	B	A	B	B	B	B	B	B	B	A	A	A	B	A	B	B	B	B	B	B	A	B
86	*CGR6683	B	A	B	B	B	B	B	A	B	A	A	A	A	A	A	A	B	A	B	B	B	B	B	A	B	B	A	B	B	B	B	B	B	B	A	B	B	A	A	B	A	B	A	A	A	B	B	B
87	*CGR6695	B	A	A	A	B	B	A	A	B	A	B	B	A	A	B	B	A	B	A	B	B	B	A	A	B	B	A	A	A	A	B	A	A	A	B	B	A	A	A	B	B	B	B	A	B	A	A	A
88	*CGR6732	A	A	B	B	A	B	A	A	B	A	A	B	A	B	A	B	B	A	A	A	B	A	A	A	A	B	A	A	B	A	B	A	B	A	B	B	A	B	B	A	A	A	B	A	B	A	B	A
89	*CGR6749	B	B	B	A	A	B	B	A	A	A	A	B	A	A	B	B	B	A	B	B	A	A	A	A	A	A	A	B	B	B	B	A	A	B	B	A	B	A	A	A	A	A	A	A	A	B	A	B
90	*CGR6771	B	A	B	B	B	A	B	A	A	A	B	A	A	A	B	B	B	B	B	A	A	A	B	A	A	B	A	B	B	B	B	B	B	A	A	A	A	B	B	A	A	A	B	B	A	A	B	B
91	*CGR6784	B	B	B	B	B	B	B	A	B	A	A	A	B	A	A	A	B	A	B	A	B	B	B	B	B	B	A	B	B	B	B	B	B	B	A	B	B	A	A	B	A	B	A	B	A	B	B	B
92	*CGR6802	B	-	B	B	B	B	B	A	A	A	B	A	A	B	B	A	B	A	A	B	B	A	B	B	A	B	A	A	B	A	B	B	A	A	B	B	A	A	A	B	B	A	A	-	B	A	B	B
93	*CGR6812	A	A	A	A	A	A	A	A	A	B	B	B	A	A	B	A	A	B	B	A	A	B	A	B	A	A	A	B	A	-	-	A	A	A	A	B	B	B	B	B	A	A	B	B	A	A	A	A
94	*CGR6857	A	A	B	B	B	B	B	A	A	A	A	A	A	A	A	A	A	A	A	A	A	B	B	A	B	B	B	A	A	A	B	B	B	B	A	A	B	B	A	A	B	B	A	A	A	B	A	B
95	*CGR6864	B	B	A	B	A	A	B	B	B	B	B	B	A	B	A	B	B	B	B	B	A	A	A	B	A	A	A	B	A	B	A	A	A	B	A	A	B	B	A	B	A	A	A	B	A	A	B	-
96	*CGR6876	B	B	-	B	B	B	B	B	A	A	B	A	A	A	B	B	B	A	B	A	A	A	A	A	A	B	B	B	A	B	B	A	A	-	A	A	-	B	B	B	B	B	B	B	B	A	A	A
97	*CGR6880	A	A	A	A	B	A	A	B	B	B	B	A	A	B	A	A	A	A	B	B	A	A	B	B	A	B	A	A	B	B	A	B	A	A	A	B	A	B	A	B	B	B	A	B	B	A	A	B
98	*CGR6889	A	B	A	A	B	A	A	A	B	A	B	B	B	A	A	B	A	B	A	B	B	A	A	A	B	B	A	B	B	B	B	A	B	B	A	A	A	B	B	A	A	A	B	A	B	B	B	B
99	*CGR6930	A	A	A	A	B	A	A	B	B	B	B	A	A	B	A	A	A	A	B	B	A	A	B	B	A	B	A	A	B	B	A	B	A	-	A	B	A	B	A	B	B	B	A	B	B	A	A	B
100	*CIR099	A	A	A	A	A	B	A	A	B	A	A	A	B	A	A	B	A	B	A	A	B	A	B	A	B	A	B	A	B	B	B	B	A	-	B	B	B	A	A	A	B	B	A	A	-	A	A	B
101	*CIR139	A	B	A	A	B	B	A	A	A	A	A	A	B	A	A	A	B	B	B	A	A	B	B	B	A	A	A	B	A	A	A	B	A	B	A	B	B	A	B	A	A	A	A	B	A	A	A	A
102	*CIR216	B	B	-	B	B	A	-	A	A	A	B	B	B	A	A	B	A	A	B	B	A	A	B	B	A	B	B	B	A	B	B	B	A	B	A	B	A	B	A	B	B	B	A	A	B	A	B	A
103	*CIR228	A	A	A	A	A	B	A	B	A	B	B	A	B	B	A	B	B	B	B	A	B	A	A	B	B	A	B	A	A	A	A	A	A	A	B	B	B	A	B	B	A	A	A	B	B	B	A	B
104	*CIR307	A	B	A	A	B	A	A	A	B	A	B	B	B	A	A	B	A	B	A	B	B	A	A	A	B	B	-	B	B	B	B	A	B	B	A	A	A	B	B	A	A	A	B	A	B	B	B	-
105	*CIR334	A	B	A	A	B	A	A	A	B	A	B	B	B	A	A	B	A	B	A	B	B	A	A	A	B	B	A	B	B	B	B	A	B	B	A	A	A	B	B	A	A	A	B	A	B	B	B	B
106	*COT059	A	B	A	A	B	A	A	A	B	A	B	B	B	A	A	B	A	B	A	B	B	A	A	A	B	B	A	B	B	B	B	A	B	B	A	A	A	B	B	A	A	A	B	A	B	B	B	B
107	*COT064	A	A	B	B	B	B	-	B	A	A	B	B	B	B	A	B	B	B	A	B	A	B	B	A	B	A	A	A	B	B	A	B	B	A	B	B	A	A	A	A	A	A	A	A	A	A	B	A
108	*COT107	A	A	A	B	A	A	B	A	B	B	B	A	A	B	A	A	B	A	B	B	A	A	A	A	B	A	A	A	B	B	B	A	B	B	A	B	B	B	A	B	B	B	A	A	B	B	B	B
109	*DC20046	A	A	B	B	B	B	-	A	A	A	A	A	A	A	A	A	A	A	A	A	A	B	B	A	B	B	B	B	B	A	B	-	B	A	A	A	A	B	A	A	B	B	A	A	A	B	A	B
110	*DC20094	A	A	-	B	B	A	B	B	A	A	A	B	A	B	A	A	A	A	A	A	B	A	B	B	B	B	A	B	B	A	B	B	B	B	B	B	B	A	A	B	B	B	B	B	B	B	A	B
111	*DC20124	B	A	B	B	A	B	B	A	A	A	A	A	B	A	A	A	A	A	A	B	B	A	B	B	A	B	B	A	B	A	B	B	A	B	B	B	A	A	A	B	B	B	A	A	B	A	B	B
112	*DC20127	B	A	A	A	A	A	A	B	A	B	A	A	A	A	B	A	B	B	A	A	A	A	A	A	A	B	A	B	B	B	B	A	B	B	B	A	A	B	B	B	A	A	A	A	A	A	B	B
113	*DC30107	A	B	B	-	B	-	-	-	B	B	B	A	A	B	A	A	A	A	B	B	A	B	B	B	A	A	A	A	A	B	B	B	B	B	A	B	B	B	A	B	A	A	A	A	A	A	A	A
114	*DC40052	A	A	B	B	B	B	-	A	A	A	A	A	A	A	A	A	A	A	A	A	A	B	B	A	B	B	B	B	B	A	B	B	B	B	A	A	A	B	A	A	B	B	A	A	A	B	A	B
115	*DC40065	B	A	B	B	A	B	-	A	A	A	A	A	B	A	A	A	A	A	A	B	B	A	B	B	A	B	B	A	B	A	B	B	A	B	B	B	A	A	A	B	B	A	A	A	B	A	B	B
116	*DC40122	A	B	A	A	B	B	A	A	A	A	A	A	B	A	A	A	B	B	B	A	A	B	B	B	A	A	A	B	A	A	A	B	A	B	A	B	B	A	B	A	A	A	A	B	A	A	A	-
117	*DC40150	A	B	B	B	B	B	B	A	B	B	A	B	B	B	A	B	B	B	A	A	B	A	B	A	A	B	B	A	B	B	B	B	B	B	B	B	B	B	B	B	B	A	B	A	B	A	A	A
118	*DC40175	A	B	A	A	A	A	A	A	B	A	B	A	B	A	B	B	A	B	A	B	B	A	A	A	B	B	B	B	B	B	B	A	A	B	A	A	A	B	B	A	A	A	B	A	B	B	B	B
119	*DC40183	A	B	A	A	A	A	B	A	B	A	B	A	B	A	B	B	A	B	A	B	B	A	A	A	B	B	B	B	B	B	B	A	A	B	A	A	A	B	B	A	A	A	B	A	B	B	B	B
120	*DC40250	B	B	-	A	A	A	A	A	A	A	-	A	B	B	A	B	A	A	A	A	A	A	B	B	A	A	A	B	B	A	A	B	B	B	A	B	B	A	A	A	A	A	A	A	B	A	A	B
121	*DC40407	A	B	B	B	A	A	B	B	A	A	A	A	B	A	B	B	B	A	B	B	B	B	A	A	B	B	B	B	A	A	A	A	A	A	A	B	A	A	B	B	B	B	B	B	B	A	B	A
122	*DC40417	B	A	-	A	B	B	A	A	B	A	A	B	B	A	B	B	B	A	B	A	A	A	A	A	A	A	A	B	B	B	B	A	A	B	B	B	B	B	A	B	A	A	A	A	A	B	A	B
123	*DPL0003	-	-	-	-	-	-	-	-	-	A	A	B	A	A	B	A	A	A	A	A	A	B	B	A	B	A	B	A	A	A	B	B	A	B	A	A	B	B	A	A	B	B	B	B	A	B	A	B
124	*DPL0022	B	B	A	A	A	A	B	B	A	A	B	B	A	A	B	B	B	B	B	A	B	A	A	B	B	A	B	A	A	A	A	A	B	B	A	B	B	B	B	B	B	B	A	A	A	B	B	B
125	*DPL0048	A	B	A	A	A	B	A	-	A	B	B	B	B	B	A	A	A	A	A	A	B	A	B	A	B	B	A	B	A	B	A	B	A	B	A	A	A	A	B	B	A	A	B	A	B	A	B	B
126	*DPL0050a	B	B	A	A	A	A	A	B	A	B	A	B	A	A	A	B	A	A	B	B	B	B	A	-	A	A	A	B	A	A	A	A	B	B	B	B	B	A	A	B	A	A	B	A	B	A	A	A
127	*DPL0050b	B	A	B	A	A	A	A	A	A	A	A	A	B	B	A	B	B	A	A	A	A	A	B	-	A	A	A	B	B	A	A	B	B	B	A	A	B	A	A	A	A	A	A	A	B	B	A	B
128	*DPL0056	B	A	B	B	A	A	B	A	B	A	A	A	B	B	A	A	A	A	B	A	A	B	A	A	B	B	B	B	A	B	A	-	B	B	B	A	B	B	A	B	A	A	B	B	A	A	B	B
129	*DPL0057	A	A	B	A	A	A	A	B	B	B	A	B	B	B	B	A	B	A	B	A	B	A	B	B	A	B	B	A	A	A	A	B	B	B	A	A	B	B	A	A	B	B	A	B	A	A	A	B
130	*DPL0070	A	B	B	B	B	A	B	B	B	B	B	A	A	B	A	A	A	A	B	B	A	B	B	B	A	A	A	A	A	B	B	B	-	B	A	B	B	B	A	B	A	A	A	A	A	A	A	-
131	*DPL0090	A	B	A	A	B	A	-	A	A	B	-	B	A	B	A	B	A	B	B	A	A	A	B	B	B	A	A	A	A	A	B	B	A	B	B	A	B	A	B	B	A	B	B	B	A	B	A	B
132	*DPL0131	B	A	B	B	B	A	B	A	A	B	A	A	B	A	B	B	B	B	B	B	B	B	A	A	A	B	B	B	A	B	B	A	A	A	B	A	B	A	A	B	A	A	A	A	A	B	A	B
133	*DPL0152a	A	A	A	A	B	A	A	A	B	B	A	B	A	A	B	A	A	A	B	A	B	B	B	B	A	B	B	B	A	B	A	B	A	A	B	B	A	B	A	B	A	A	B	B	A	B	B	B
134	*DPL0152b	A	A	B	B	A	B	B	A	A	B	B	A	A	A	B	A	A	A	B	B	B	B	A	B	A	B	B	A	B	A	A	A	A	B	A	B	A	B	A	B	B	B	A	A	B	B	B	B
135	*DPL0182	A	B	A	A	-	A	A	-	B	A	B	B	B	A	A	B	A	B	A	B	B	A	A	B	B	B	A	-	B	B	B	A	B	B	A	A	A	B	B	A	A	A	B	A	B	B	B	B
136	*DPL0217	B	A	B	A	B	B	A	A	B	A	B	B	A	A	B	B	A	B	A	B	B	B	A	A	B	B	A	A	A	A	B	A	A	A	B	B	A	A	A	B	B	B	B	A	B	A	A	A
137	*DPL0244	B	A	B	A	B	B	A	A	-	A	A	-	B	A	B	B	B	A	B	A	A	A	A	A	A	A	A	B	B	B	B	A	A	B	B	A	B	B	A	B	A	A	A	A	A	B	A	B
138	*DPL0252	B	A	A	A	A	A	B	-	A	B	B	A	A	A	B	A	B	B	B	A	A	A	A	A	A	B	B	A	B	B	B	A	B	B	B	A	B	B	B	B	A	A	A	A	A	A	B	A
139	*DPL0282	A	A	B	A	B	A	A	B	A	A	A	A	A	B	A	B	B	B	A	A	B	B	A	A	A	A	-	A	A	B	A	B	B	B	B	B	B	A	-	A	A	A	A	A	B	A	A	B
140	*DPL0303	A	A	A	B	A	A	B	A	B	B	B	A	A	B	A	A	B	A	B	B	A	A	A	A	B	A	A	-	B	B	B	A	B	B	A	A	B	B	A	B	B	B	A	A	B	B	B	B
141	*DPL0308	A	-	B	B	B	B	B	A	B	A	A	A	A	B	A	B	B	A	A	A	-	A	A	A	A	B	A	A	B	A	A	A	B	A	B	B	A	B	B	A	A	A	B	A	-	A	A	B
142	*DPL0319	A	A	A	A	B	-	-	A	A	B	A	B	A	A	-	A	B	B	A	-	B	B	A	B	B	B	A	B	A	B	A	A	A	A	A	A	A	A	A	A	A	A	-	A	A	A	A	A
143	*DPL0491	A	B	A	A	B	A	A	B	B	B	B	A	A	B	A	A	A	A	B	A	A	B	B	A	A	B	A	A	B	B	A	A	B	A	A	B	B	B	A	B	B	B	A	A	A	A	A	B
144	*DPL0502	A	A	A	A	A	B	A	B	A	B	B	A	B	B	A	B	B	B	B	A	B	A	A	B	B	A	B	A	A	A	A	A	A	B	B	B	B	A	B	B	A	A	A	B	B	B	A	B
145	*DPL0535	A	A	B	B	B	B	A	A	B	A	A	A	A	B	A	B	B	A	A	A	B	A	A	A	A	B	A	A	B	A	B	A	B	A	B	B	A	B	B	B	A	A	B	A	B	B	B	B
146	*DPL0562	B	B	A	B	A	A	A	A	A	B	A	A	A	A	A	A	A	B	B	A	B	A	B	B	A	A	A	A	A	B	A	A	B	A	B	B	B	A	A	A	A	A	B	B	A	A	A	A
147	*DPL0565	A	A	A	B	B	B	B	A	A	A	A	A	A	B	A	A	B	A	B	A	B	B	B	A	B	B	B	B	A	B	B	B	B	A	B	B	B	A	B	B	A	A	A	A	A	A	B	B
148	*DPL0572	A	A	B	B	A	B	B	A	B	A	A	B	A	B	A	B	B	A	A	A	B	A	A	A	A	B	A	A	B	A	B	A	B	A	B	B	A	B	B	A	A	A	B	B	B	A	B	B
149	*DPL0590	B	A	A	A	A	A	-	A	A	A	A	B	A	A	B	B	B	A	B	B	A	A	A	A	A	B	A	B	B	B	B	A	A	B	B	A	A	A	A	A	A	A	A	A	A	B	A	B
150	*DPL0707	A	B	A	B	A	B	B	B	B	A	B	A	A	A	A	A	B	A	A	B	B	B	A	A	A	B	B	B	B	A	B	A	B	B	B	A	A	B	B	B	B	B	A	A	B	B	B	A
151	*DPL0732	A	A	A	B	A	A	B	A	B	B	B	A	A	B	A	A	B	A	B	B	A	A	A	A	B	A	A	A	B	B	B	A	B	A	A	B	B	B	A	B	B	B	A	A	B	B	B	B
152	*DPL0752	A	A	B	B	B	B	B	A	A	A	A	A	A	A	A	A	A	A	A	A	A	B	B	A	B	B	B	B	B	A	B	B	B	B	A	A	A	B	A	A	B	B	A	A	A	B	A	B
153	*DPL0777	B	A	A	A	A	A	A	A	A	B	A	B	B	A	A	B	B	A	A	A	B	B	A	A	A	B	A	B	A	B	A	A	A	A	B	A	A	A	A	B	A	A	A	A	A	A	A	-
154	*DPL0790	A	B	A	A	A	A	A	B	A	B	B	B	A	B	A	B	A	B	B	B	B	A	B	B	B	A	A	A	B	A	B	B	A	B	B	A	B	A	B	B	A	A	B	B	A	B	B	-
155	*DPL0847a	A	A	B	B	B	B	B	A	A	A	A	A	A	A	A	A	A	A	A	A	A	B	B	A	B	B	B	B	B	A	B	B	B	B	A	A	A	B	A	A	B	B	A	A	A	B	A	B
156	*DPL0847b	B	B	-	A	A	B	-	A	A	A	A	B	A	A	B	B	B	A	B	B	A	A	A	A	A	B	A	B	B	B	B	A	A	B	B	A	B	A	A	A	A	A	A	A	A	B	A	B
157	*DPL0864	A	B	A	A	A	B	A	A	B	B	A	B	B	A	A	A	A	B	A	A	B	A	B	A	A	B	B	A	B	B	B	B	A	B	B	A	B	B	A	B	B	A	B	A	A	A	A	A
158	*DPL0883	A	A	B	B	B	B	-	B	A	A	B	B	B	B	A	B	B	B	A	B	A	B	B	A	B	A	A	A	B	B	A	B	B	A	B	B	A	A	A	B	A	A	A	A	A	A	B	A
159	*DPL0894	A	A	A	A	A	A	-	A	B	A	B	B	A	B	B	A	B	A	A	A	A	A	B	B	A	B	A	B	A	A	B	-	A	A	B	B	B	B	B	B	A	A	B	A	A	B	B	A
160	*DPL0897	A	B	A	A	A	B	A	A	A	B	B	B	B	B	B	A	A	A	A	A	B	A	B	B	B	B	A	B	A	B	A	B	A	B	A	A	A	A	B	B	B	A	B	A	B	A	B	B
161	*Gh111	A	A	A	B	A	B	B	B	B	B	A	A	B	A	B	B	B	B	B	A	A	B	B	B	A	A	A	B	B	B	B	B	B	B	B	B	A	A	A	A	B	B	B	A	A	A	A	B
162	*Gh120	A	A	A	B	B	B	A	A	A	A	A	A	A	B	A	A	B	A	B	A	B	B	B	A	B	B	A	B	A	B	B	B	B	A	B	B	B	A	B	B	A	A	A	A	A	A	B	B
163	*Gh137	A	B	A	A	A	B	-	A	A	B	B	B	B	B	B	A	A	A	A	A	B	A	B	B	B	B	A	B	A	B	A	B	A	B	A	A	A	A	B	B	B	A	B	A	B	A	B	B
164	*Gh144	A	B	A	B	A	B	-	B	B	A	B	A	A	A	A	A	B	A	A	B	B	B	A	A	A	B	B	B	B	A	B	A	B	A	B	A	A	B	B	B	B	B	A	A	B	B	B	A
165	*Gh145	A	B	B	B	B	B	B	A	B	B	A	B	B	A	B	B	A	B	A	A	A	A	A	A	A	B	B	A	B	B	A	A	B	B	A	A	A	B	B	A	A	A	B	B	B	B	B	A
166	*Gh157	A	A	B	B	A	A	B	A	B	A	B	B	A	B	A	B	A	A	A	A	A	A	A	A	A	B	A	A	B	A	B	A	A	A	B	B	A	B	B	B	A	A	B	A	B	A	B	B
167	*Gh158	A	B	A	B	A	A	B	B	A	A	A	A	B	A	B	B	B	A	B	B	B	B	A	A	B	B	B	B	A	A	A	A	A	A	A	B	A	A	B	B	B	B	B	B	B	A	B	A
168	*Gh197	A	A	-	B	B	A	B	B	A	A	A	A	A	A	B	A	A	A	A	A	B	A	B	A	B	B	A	B	B	A	B	B	B	B	B	B	B	A	A	B	B	B	A	B	B	B	A	A
169	*Gh199	B	B	A	A	B	A	A	B	A	A	A	B	A	B	B	A	B	B	A	B	B	B	A	A	A	B	B	B	A	A	B	A	B	B	A	A	A	B	A	A	B	B	A	B	A	B	A	A
170	*Gh220	B	B	B	B	A	-	B	B	A	B	A	B	B	A	B	A	A	B	B	A	A	B	A	A	B	B	A	A	B	B	A	A	B	A	A	A	B	A	A	A	A	A	A	A	A	A	B	A
171	*Gh247	A	B	-	B	B	B	B	B	A	A	B	A	A	A	B	B	B	A	B	A	A	A	A	A	A	B	B	B	A	B	B	A	A	-	A	A	B	B	B	B	A	A	B	B	B	B	B	B
172	*Gh256	A	A	A	A	B	A	A	B	B	A	B	B	B	B	A	A	A	B	A	B	B	B	A	B	A	A	B	B	A	B	A	A	A	B	A	A	B	A	B	B	A	A	A	A	A	A	B	A
173	*Gh260	A	A	B	B	B	B	B	B	A	A	B	B	A	A	B	A	B	B	B	B	A	A	B	A	B	B	A	A	A	B	A	B	B	B	A	B	B	A	A	B	A	B	A	B	B	A	A	B
174	*Gh268	B	A	-	A	A	A	A	A	B	B	A	A	B	A	A	B	B	A	A	A	A	B	A	B	B	A	A	B	B	A	A	A	A	B	A	A	B	A	A	A	A	B	B	A	B	B	B	B
175	*Gh27	A	A	A	B	A	B	B	B	B	B	A	A	B	A	B	B	B	B	B	A	A	B	B	B	A	A	A	B	B	B	B	B	B	B	B	B	A	A	A	A	B	B	B	A	A	A	A	B
176	*Gh273	A	A	B	A	B	A	-	A	B	B	B	A	A	A	B	B	A	A	B	A	B	B	B	A	A	A	B	A	A	B	A	B	A	B	A	A	A	A	A	A	A	A	B	A	A	B	B	B
177	*Gh298	B	A	A	A	B	B	A	A	B	B	B	B	B	A	A	A	B	B	A	A	B	-	A	A	B	B	A	B	B	B	A	A	B	B	A	A	B	A	B	A	B	B	B	B	B	B	A	A
178	*Gh308	A	B	A	B	B	B	B	A	B	B	A	B	B	A	B	B	A	B	A	A	A	A	A	A	A	B	B	A	B	B	A	A	B	B	A	A	A	-	B	A	A	A	B	B	B	B	B	A
179	*Gh316	A	A	-	A	A	A	-	A	A	A	B	B	A	B	B	B	B	B	A	B	A	A	B	B	A	B	A	-	A	B	A	B	A	-	B	B	B	A	B	B	B	A	A	A	A	A	A	A
180	*Gh320	A	B	A	-	A	B	-	B	B	A	B	A	A	A	A	A	B	-	A	B	B	B	A	A	A	B	B	B	B	A	B	A	B	-	B	A	A	B	B	B	B	B	A	A	B	B	B	A
181	*Gh327	A	B	A	A	B	A	A	B	B	B	B	A	A	A	A	A	B	B	A	B	B	A	A	B	B	B	B	-	B	A	A	A	A	A	A	A	B	A	A	A	A	A	B	A	A	A	-	B
182	*Gh388	B	B	A	A	A	A	-	A	A	A	B	B	B	A	B	A	B	A	A	A	B	A	A	B	A	A	B	A	A	A	A	A	B	B	A	A	B	B	B	A	B	-	A	A	A	B	B	B
183	*Gh398	A	B	A	A	A	A	A	A	A	B	B	B	A	B	A	B	A	B	B	A	-	A	A	B	B	A	A	A	A	A	B	A	A	B	B	A	B	A	B	B	A	B	B	B	A	B	B	A
184	*Gh451	A	B	B	A	B	B	A	B	B	A	B	B	B	A	A	B	B	A	B	A	A	B	B	A	A	B	B	B	B	B	A	B	B	-	A	B	A	B	B	A	A	A	B	A	B	A	A	B
185	*Gh454	B	A	A	A	A	A	A	A	B	B	B	A	B	A	A	B	B	A	A	A	A	B	A	B	B	A	A	B	B	A	A	A	A	B	A	A	B	A	A	A	A	B	B	A	B	B	B	A
186	*Gh474	A	B	-	B	B	B	B	A	B	B	-	B	B	A	B	B	A	B	A	A	A	A	A	A	A	B	B	A	B	B	A	A	B	B	A	A	A	B	B	A	A	A	B	B	B	B	B	A
187	*Gh499	A	A	-	B	A	B	B	B	B	B	A	A	B	A	B	B	B	B	B	A	A	B	B	B	A	A	A	B	B	B	B	B	B	B	B	B	A	A	A	A	B	-	B	A	A	A	A	B
188	*Gh501	A	-	A	A	A	B	A	A	B	B	A	B	B	A	B	A	A	B	B	A	B	A	B	A	B	A	B	A	B	B	B	B	A	B	B	A	B	A	A	A	B	A	B	A	B	A	A	B
189	*Gh529	A	A	B	A	A	B	A	B	A	A	B	A	A	A	B	B	B	B	B	B	A	B	B	B	A	B	A	A	B	A	A	B	B	A	B	B	B	B	A	A	B	B	A	B	B	B	A	A
190	*Gh56	B	A	B	B	A	B	B	A	B	A	B	A	B	A	A	A	A	A	A	B	B	A	B	B	A	B	B	A	B	A	B	B	A	A	B	B	A	A	A	B	B	A	A	A	B	A	B	B
191	*Gh60	A	B	A	A	A	B	A	A	B	B	A	B	B	A	B	A	A	B	B	A	B	A	B	A	B	A	B	A	B	B	B	B	A	B	B	A	B	A	A	A	B	A	B	A	B	A	A	B
192	*Gh616	A	B	A	A	B	B	A	A	A	A	A	A	B	A	A	A	B	B	B	A	A	B	B	B	A	A	A	B	A	A	B	B	A	B	A	B	B	A	B	A	A	A	A	B	A	A	A	A
193	*Gh631	B	A	-	B	A	A	B	A	B	B	B	A	A	B	A	A	B	A	B	B	A	B	A	A	B	A	A	A	B	B	B	A	B	B	A	B	B	B	A	-	B	A	A	A	B	B	B	A
194	*Gh64	B	A	B	B	A	A	A	A	B	A	B	A	B	B	A	A	B	A	B	A	B	A	B	B	A	B	B	A	A	B	A	B	B	A	A	A	B	B	A	A	B	B	A	B	B	A	A	B
195	*Gh663	A	B	-	A	A	A	A	B	B	B	B	A	A	B	A	B	B	A	A	A	A	B	B	B	A	A	A	A	A	B	B	B	B	B	B	A	B	A	B	B	A	B	A	B	B	B	A	A
196	*Gh72	A	B	A	A	B	B	A	A	A	A	A	A	B	A	A	A	B	B	B	A	A	B	B	B	A	A	A	B	A	A	B	B	A	B	A	B	B	A	B	A	A	A	A	B	A	A	A	A
197	*HAU0250	A	A	A	A	A	B	-	A	A	B	B	B	A	A	B	A	A	B	B	A	A	B	A	B	A	A	A	B	A	B	A	A	A	A	A	A	B	B	B	B	A	A	B	B	A	B	A	A
198	*HAU0423	B	A	B	A	A	A	A	B	A	B	A	B	A	A	A	B	A	A	B	B	B	B	A	A	A	A	A	B	A	A	A	A	B	B	B	B	B	A	B	B	A	B	B	A	B	A	B	B
199	*HAU0483	B	A	-	A	B	B	A	A	B	A	A	B	B	A	B	B	B	A	B	A	A	A	A	A	A	A	A	B	B	B	B	A	A	B	B	B	B	B	A	B	A	A	A	A	A	B	A	B
200	*HAU0635	A	B	A	B	B	B	-	B	A	A	B	B	A	B	A	A	B	A	B	A	B	B	A	A	A	B	B	B	B	B	B	A	B	A	B	A	A	A	B	B	B	B	B	A	B	B	B	B
201	*HAU0639	A	A	B	A	A	A	B	A	A	A	B	B	A	B	B	B	B	B	A	B	A	A	B	B	A	B	A	B	A	B	A	B	A	B	B	B	B	A	-	B	B	A	A	A	A	A	A	A
202	*HAU0878	A	B	A	A	B	B	A	A	A	A	A	A	B	A	A	A	B	B	B	A	A	B	B	B	A	A	A	B	A	A	B	B	A	B	A	B	B	A	B	A	A	B	A	B	A	A	A	B
203	*HAU0921	B	A	A	A	B	B	A	A	B	A	A	B	B	A	B	B	B	A	B	A	A	A	A	A	A	A	A	B	B	B	B	A	A	B	B	A	B	B	A	B	A	A	A	A	A	B	A	B
204	*HAU1001	A	B	A	A	A	A	A	A	A	A	A	B	A	B	A	A	B	A	B	B	A	B	A	A	B	B	B	B	B	B	B	A	B	B	B	B	B	B	A	A	B	A	B	A	B	A	A	A
205	*HAU1057	B	A	A	B	B	B	B	A	B	A	A	A	A	A	A	A	B	A	B	B	B	B	B	A	B	B	A	B	B	B	B	B	B	B	A	B	B	A	A	B	A	B	A	A	A	B	B	A
206	*HAU1129	B	A	A	A	B	B	A	A	A	B	B	B	A	A	B	A	B	A	A	A	B	A	A	B	A	B	A	A	B	A	B	A	A	A	B	B	A	A	A	B	A	B	A	A	B	A	B	B
207	*HAU1316	A	B	B	B	A	A	B	A	A	A	A	B	B	A	A	A	B	A	A	B	A	B	A	B	B	A	A	B	A	B	A	A	B	B	B	A	B	A	A	A	B	A	B	A	A	B	B	B
208	*HAU1321	A	B	B	B	A	A	B	A	A	A	A	B	B	A	A	A	B	A	A	B	A	B	A	B	B	A	A	B	A	B	A	A	B	B	B	A	B	A	A	A	B	A	B	A	A	B	B	B
209	*HAU1332	-	-	-	-	-	-	-	-	-	-	-	-	-	-	-	-	-	-	-	-	-	-	-	-	-	-	-	-	-	-	-	-	-	-	-	-	-	-	-	-	-	-	-	-	-	-	-	-
210	*HAU1371	B	B	A	A	A	B	A	A	A	A	A	B	A	A	B	B	B	A	B	B	A	A	A	A	A	A	A	B	B	B	B	A	A	B	B	A	B	A	A	A	A	A	A	A	A	B	A	B
211	*HAU1378	A	A	A	A	A	B	A	A	A	A	A	B	A	A	B	A	B	B	A	A	B	B	A	B	A	B	B	B	B	B	A	-	A	B	A	A	B	A	A	A	A	B	A	A	A	A	A	A
212	*HAU1382	B	B	B	B	B	B	B	A	A	A	B	A	A	B	B	B	A	A	A	A	A	B	A	B	B	B	A	B	A	A	A	A	B	B	A	A	A	B	A	B	A	A	A	B	A	A	B	B
213	*HAU1413	B	B	A	A	A	B	A	B	B	B	A	B	A	B	B	A	A	B	A	B	A	B	B	A	A	B	A	A	A	B	A	B	B	B	B	A	B	A	A	A	A	A	B	B	B	B	B	A
214	*HAU1417	A	A	A	A	A	A	A	A	A	B	A	B	A	A	B	A	A	B	A	A	B	A	B	B	B	B	A	A	B	B	A	A	A	A	A	A	A	A	B	A	B	B	B	A	-	B	B	A
215	*HAU1455	A	B	B	B	B	B	B	A	A	A	A	A	A	B	A	A	A	A	B	A	B	B	B	A	B	B	A	B	A	B	B	B	B	A	B	B	B	A	B	B	A	A	A	A	A	A	B	A
216	*HAU1460	A	-	A	A	A	A	A	A	A	A	A	B	A	A	B	B	B	A	B	B	A	A	A	A	A	B	A	B	B	B	B	A	A	B	B	A	A	A	A	A	A	A	A	A	A	B	A	A
217	*HAU1470a	A	B	B	B	A	A	B	B	B	A	A	B	A	B	B	A	A	A	A	A	A	B	B	A	-	B	B	B	B	A	A	B	B	B	B	B	A	A	A	B	B	B	B	B	B	A	B	-
218	*HAU1470b	A	B	A	B	A	A	A	A	A	A	A	B	A	B	B	A	A	A	A	A	A	B	B	A	-	B	B	B	B	A	A	B	B	B	B	B	A	A	A	B	B	B	B	B	B	A	B	-
219	*HAU1483a	A	B	B	B	B	B	B	A	B	B	A	B	B	A	B	B	A	B	A	A	A	A	A	A	A	B	B	-	-	B	A	A	B	B	A	A	A	B	B	A	A	A	B	B	B	B	B	A
220	*HAU1483b	A	B	B	B	B	B	B	A	B	B	A	B	B	A	B	B	A	B	A	A	A	A	A	A	A	B	B	A	B	B	A	A	B	B	A	A	A	B	B	A	A	A	B	B	B	B	B	A
221	*HAU1571	A	A	B	B	B	A	B	A	B	B	A	A	A	A	A	A	A	B	B	B	A	A	B	A	A	A	A	B	A	A	B	B	B	B	A	B	A	A	A	A	A	A	A	B	B	B	A	B
222	*HAU1603	B	B	B	A	A	A	B	A	A	A	B	B	B	A	B	A	B	A	A	A	B	A	A	B	A	A	B	A	A	A	A	B	B	B	A	A	B	B	B	A	B	B	A	A	A	B	B	B
223	*HAU1618	B	A	A	A	B	A	A	B	A	A	B	A	B	A	B	B	B	B	B	B	A	B	B	A	B	A	A	B	B	B	A	B	A	A	A	A	A	B	A	B	B	A	B	B	A	A	B	B
224	*HAU190	B	A	A	A	B	A	A	B	A	B	B	A	B	A	B	B	A	B	B	B	A	B	B	A	B	A	A	B	B	B	A	B	A	A	A	A	A	B	A	B	B	A	A	B	A	B	B	A
225	*HAU2004	B	B	A	A	B	A	A	-	A	B	A	B	A	A	A	B	A	A	B	A	B	B	A	B	A	A	A	B	A	A	A	A	B	B	A	B	B	B	A	B	A	B	B	A	B	B	-	B
226	*HAU2424	A	B	B	A	-	-	-	-	B	B	B	A	B	B	A	B	B	A	A	A	-	-	B	B	A	A	B	A	A	A	A	B	B	A	B	A	B	A	B	B	A	B	A	B	B	B	A	A
227	*HAU2504	A	-	A	A	B	A	A	A	B	B	B	B	B	A	A	B	A	A	B	-	B	B	B	B	A	A	B	A	A	B	A	B	A	B	A	A	B	-	B	A	A	A	B	A	B	B	A	B
228	*HAU2558	A	A	B	B	A	B	-	A	B	A	A	B	A	B	A	A	A	A	A	A	A	A	A	A	A	B	A	A	B	A	B	A	B	A	B	B	A	B	B	A	A	A	B	-	B	A	B	B
229	*HAU2625	B	A	B	A	B	B	A	A	B	A	A	B	B	A	B	B	B	A	B	A	A	A	A	-	A	A	A	B	B	B	B	A	A	B	B	A	B	B	A	B	A	A	A	A	A	B	A	B
230	*HAU2768	B	A	B	A	B	B	B	-	B	A	A	B	B	A	B	B	B	A	B	A	A	A	A	A	-	A	A	B	B	B	B	A	A	-	B	A	B	B	A	B	A	A	A	A	A	B	A	B
231	*HAU2786a	B	A	B	B	B	B	A	B	B	B	A	B	A	A	A	B	A	B	B	B	A	B	A	A	A	B	A	A	A	A	B	A	A	-	A	B	B	A	A	-	B	B	A	B	B	A	B	B
232	*HAU2786b	B	B	A	A	A	B	A	B	B	B	A	B	A	B	B	A	A	B	A	B	A	B	B	A	A	B	A	A	A	B	A	B	B	B	B	A	B	A	A	-	A	A	B	B	B	B	B	A
233	*HAU2857	A	A	B	B	B	B	B	A	B	A	A	B	A	A	A	A	B	A	B	A	A	A	A	A	A	B	A	A	B	A	A	A	B	A	B	B	B	A	A	B	A	A	A	B	B	A	B	A
234	*HAU3069	B	A	B	B	A	A	B	A	A	A	A	A	A	A	A	A	B	A	B	A	B	A	B	A	A	B	B	B	A	B	B	B	B	A	B	A	B	B	A	B	A	A	B	B	B	B	B	A
235	*HAU3071	A	A	B	B	A	B	B	A	A	A	A	A	B	B	B	A	B	A	B	A	B	A	A	A	A	A	B	B	B	A	A	A	A	A	B	B	B	A	B	B	B	A	A	-	B	A	B	B
236	*HAU3177	-	A	B	B	A	A	B	B	A	B	A	B	A	A	B	A	A	A	A	A	B	B	B	A	B	B	B	B	B	B	B	B	B	B	B	B	B	B	A	A	B	A	B	B	A	B	A	B
237	*JESPR154	B	B	A	A	B	A	A	B	A	B	A	B	A	A	A	B	A	A	B	B	B	B	B	B	A	A	A	B	A	A	A	B	B	B	A	B	B	B	A	B	A	B	B	A	B	B	B	B
238	*JESPR295	A	B	B	B	A	B	B	B	A	B	A	A	A	B	A	A	B	B	B	A	B	A	A	B	A	A	A	B	B	B	A	A	A	A	B	A	A	A	A	A	B	B	A	A	B	B	B	A
239	*JESPR297	A	B	A	A	A	B	-	-	A	B	B	B	B	B	B	A	A	A	A	A	B	A	B	B	B	B	A	B	A	B	A	B	A	B	A	A	A	A	B	B	B	A	B	A	B	A	B	B
240	*JESPR304	B	A	B	B	A	A	B	A	A	A	B	A	A	A	B	B	A	A	A	A	B	A	B	B	B	B	B	A	B	A	B	B	B	B	B	B	A	A	A	A	A	A	B	B	B	B	B	B
241	*MGHES18	B	A	-	A	B	B	A	A	-	A	A	B	-	A	B	B	B	A	B	A	A	-	A	A	A	A	A	B	B	B	B	A	A	-	B	B	B	B	B	B	A	A	A	A	A	B	A	B
242	*MGHES24	A	A	B	B	B	B	B	B	A	A	B	B	B	B	A	B	B	B	A	B	A	B	B	A	B	A	A	A	B	B	A	B	B	A	B	B	A	A	A	A	A	A	A	B	A	A	B	A
243	*MGHES31	A	A	B	B	B	A	A	A	B	B	A	A	A	A	A	A	A	B	B	B	A	A	B	A	A	A	A	B	A	A	B	A	B	B	A	B	A	A	A	A	A	A	A	B	B	B	A	A
244	*MGHES58	B	A	A	A	B	B	A	A	A	B	A	A	B	A	A	A	A	A	A	B	A	A	B	B	B	B	B	A	A	B	B	B	B	B	B	A	B	B	B	A	B	A	A	B	B	A	A	B
245	*MUSS059	A	B	A	A	B	A	-	A	A	B	B	A	A	B	B	A	B	A	B	A	B	B	B	B	B	A	B	B	B	A	A	B	A	B	B	A	A	A	B	B	A	B	A	A	A	A	-	B
246	*MUSS193	B	B	A	A	A	A	A	A	A	A	B	B	A	A	B	B	B	A	B	A	B	A	A	B	A	A	B	A	-	A	A	A	B	B	A	A	B	B	B	A	B	B	A	A	A	B	B	A
247	*MUSS422	A	B	A	A	A	A	A	A	B	A	B	A	B	A	B	B	A	B	A	A	B	B	B	A	B	B	A	B	B	B	A	B	A	A	A	A	B	A	A	A	A	A	A	B	B	B	B	B
248	*NAU1014	A	A	A	A	A	A	A	A	A	A	B	B	A	B	B	B	B	B	A	B	A	A	B	B	A	B	A	B	A	B	A	B	A	A	B	B	B	A	B	B	B	A	A	A	A	A	A	A
249	*NAU1042	A	B	A	A	B	B	A	A	A	A	A	A	B	A	A	A	B	B	B	A	A	B	-	B	A	A	A	B	A	A	B	B	A	B	A	B	B	A	B	A	A	B	A	B	A	A	A	B
250	*NAU1043	B	A	A	A	B	B	A	A	A	B	A	A	B	A	A	A	A	A	A	B	A	A	B	B	B	B	B	A	A	B	B	B	B	B	B	A	B	B	B	A	B	A	A	B	B	A	A	B
251	*NAU1093	B	A	A	A	B	B	A	A	B	A	A	B	B	A	B	B	B	-	B	A	A	A	A	A	A	A	A	B	B	B	B	A	A	B	B	B	B	B	B	B	A	A	A	A	A	B	A	B
252	*NAU1218	B	A	B	A	B	B	A	A	B	A	A	B	B	A	B	B	B	A	B	A	A	A	A	A	A	A	A	-	B	B	B	A	A	B	B	B	B	B	B	B	A	A	A	A	A	B	A	B
253	*NAU1269	A	B	A	A	B	B	A	A	A	A	A	A	B	A	A	A	B	B	B	A	A	B	B	B	A	A	A	B	A	A	B	B	A	B	A	B	B	A	B	A	A	-	A	B	A	A	A	B
254	*NAU1282	B	A	B	B	B	A	B	B	A	A	B	A	B	A	B	B	B	B	B	B	A	B	B	A	B	A	A	B	B	A	A	B	B	A	A	A	A	B	B	B	A	A	B	B	A	A	B	B
255	*NAU1357	B	B	B	A	A	B	A	B	B	A	B	A	B	B	B	A	B	B	B	B	B	B	A	B	A	A	B	A	A	A	A	A	B	B	A	A	B	B	B	B	A	A	A	A	A	B	A	B
256	*NAU2026	A	B	A	A	B	A	A	A	B	A	A	A	A	-	A	A	B	A	B	B	A	B	A	A	A	B	A	B	A	B	A	A	A	B	B	A	B	B	A	A	A	A	A	A	A	B	A	B
257	*NAU2139	A	A	B	B	B	B	B	B	A	A	A	B	A	B	A	B	A	B	A	A	B	B	A	A	B	B	B	B	A	B	B	A	A	A	B	A	A	A	B	A	B	B	B	B	B	A	A	A
258	*NAU2140	A	B	B	B	B	A	B	A	A	A	A	A	B	A	B	A	B	B	B	B	B	B	B	A	A	B	A	A	A	B	B	B	A	B	B	A	B	A	A	A	A	A	A	B	B	B	B	B
259	*NAU2152	A	B	-	A	B	B	A	A	A	A	B	B	A	B	A	B	A	B	A	A	B	B	A	A	B	A	B	B	A	A	A	A	A	B	A	B	B	B	B	B	A	A	A	A	A	B	B	A
260	*NAU2218	B	A	A	A	A	B	A	A	A	B	A	A	A	A	A	B	B	B	B	A	B	B	A	B	B	B	A	B	B	B	A	A	A	A	A	A	B	B	A	B	A	A	A	B	B	B	B	A
261	*NAU2265	A	B	A	A	B	A	A	A	A	B	B	A	A	B	B	A	B	A	B	A	B	B	B	B	B	A	B	B	B	A	A	B	A	B	B	A	A	A	B	B	A	B	A	A	A	A	B	B
262	*NAU2277	A	B	A	A	B	A	-	A	A	B	B	A	A	B	B	A	B	A	B	A	B	B	B	B	B	A	B	B	B	A	A	B	A	B	B	A	A	A	B	B	A	B	A	A	A	A	B	B
263	*NAU2343	A	A	A	A	A	A	-	A	A	B	B	-	A	A	B	A	A	B	A	A	B	A	B	B	B	B	B	A	B	B	A	B	A	A	A	A	A	A	B	A	B	B	B	B	B	B	B	-
264	*NAU2460	A	B	A	A	B	B	A	A	A	A	B	B	A	B	A	B	A	B	A	A	B	B	A	A	B	A	B	B	A	A	A	A	A	B	A	B	B	A	B	B	A	A	A	A	A	B	B	A
265	*NAU2701	A	B	B	B	B	B	B	B	A	A	B	A	A	A	A	A	B	B	A	A	A	B	A	A	-	A	A	B	B	B	A	A	A	B	A	A	A	B	B	A	A	A	B	A	B	A	A	B
266	*NAU2715	A	B	B	B	B	A	B	B	B	B	B	A	A	B	A	A	A	A	B	B	A	B	B	B	A	A	A	A	A	B	B	B	B	B	A	B	B	B	A	B	A	A	A	A	A	A	A	A
267	*NAU2742	B	A	B	B	B	B	B	B	B	B	A	B	A	-	A	B	A	B	B	B	A	B	A	A	A	B	A	A	A	A	B	-	A	B	A	B	B	A	A	B	B	B	A	B	B	A	B	B
268	*NAU2873	B	A	B	B	B	A	B	A	A	A	B	A	B	-	B	B	B	B	B	B	A	B	B	A	B	A	A	B	B	A	A	B	B	A	A	A	A	B	B	B	A	A	B	B	A	A	B	B
269	*NAU2893	A	A	B	B	A	B	A	A	B	A	A	B	A	A	A	A	A	A	A	A	A	A	A	A	A	B	A	A	B	A	B	A	B	A	B	B	A	B	B	A	A	A	B	-	B	A	B	A
270	*NAU2894	B	A	B	B	A	A	-	A	A	A	A	A	A	A	A	A	B	A	B	A	B	A	B	A	A	B	B	B	A	B	B	B	B	A	B	A	B	B	A	B	A	A	B	B	B	B	B	A
271	*NAU2957	A	B	B	B	B	A	B	A	A	A	A	A	B	A	B	A	B	B	B	B	B	B	B	A	A	B	A	A	A	B	B	B	A	B	B	A	B	A	A	A	A	A	A	B	B	B	B	B
272	*NAU2960	A	A	A	A	A	B	A	A	A	B	B	A	B	A	A	B	B	B	B	A	B	A	A	B	B	B	-	A	A	A	-	A	A	A	B	B	B	A	B	B	A	A	A	B	B	B	B	A
273	*NAU2984	B	A	A	A	B	A	B	B	A	B	B	B	A	A	B	A	B	A	A	A	A	A	A	B	A	B	A	B	B	A	B	A	A	A	B	B	B	A	A	B	A	B	A	-	B	A	B	B
274	*NAU3052	B	B	-	B	B	B	B	B	A	A	B	A	A	A	B	B	B	A	B	A	A	A	A	A	A	B	B	B	B	B	B	A	A	-	A	A	B	B	B	B	B	B	B	B	B	A	A	B
275	*NAU3100	A	B	A	A	B	A	A	B	B	B	B	A	A	A	A	A	B	B	A	B	B	A	A	-	B	B	-	-	B	A	A	A	A	A	A	A	B	A	A	-	A	A	B	A	A	-	A	-
276	*NAU3112	B	B	A	B	B	B	B	B	A	B	A	B	B	A	B	A	A	B	B	B	A	B	B	B	B	A	A	A	A	B	A	B	A	B	A	A	B	A	A	A	B	B	A	A	A	A	B	B
277	*NAU3177	A	B	A	A	A	A	A	B	A	B	B	B	A	B	A	B	A	B	B	B	B	A	B	B	B	A	A	A	B	B	B	B	A	B	B	A	B	A	B	B	A	A	B	B	A	B	B	B
278	*NAU3181	B	A	B	A	A	B	B	B	A	B	A	A	B	A	B	A	A	A	A	B	A	A	B	B	B	B	B	A	A	B	B	B	B	B	A	A	B	B	B	B	A	A	A	-	B	A	A	B
279	*NAU3217	B	A	A	A	A	B	A	A	B	B	A	A	A	B	A	A	A	A	B	A	A	A	B	A	A	B	B	A	A	B	A	B	B	A	B	B	A	B	B	B	A	A	B	B	B	A	B	B
280	*NAU3254	A	A	A	A	A	A	A	A	A	B	B	B	A	A	B	A	A	B	A	A	B	A	B	B	B	B	B	A	B	B	A	B	A	A	A	A	A	A	B	A	B	B	B	B	B	B	B	B
281	*NAU3308	B	B	B	B	B	B	B	A	B	A	A	A	A	A	A	A	B	A	B	B	B	B	B	A	B	B	A	B	B	B	B	B	B	B	A	B	B	A	A	B	A	B	A	A	A	B	B	A
282	*NAU3384	A	B	-	B	B	B	B	A	B	A	B	A	B	A	B	B	A	B	A	A	B	B	B	A	B	B	A	B	B	B	A	B	B	-	A	A	B	B	A	A	A	A	A	B	B	B	B	B
283	*NAU3385	A	B	A	A	A	A	-	A	B	A	B	A	B	A	B	B	A	B	A	A	B	B	B	A	B	B	A	B	B	B	A	B	A	B	A	A	B	B	A	A	A	A	A	B	B	B	B	B
284	*NAU3390	A	B	B	B	B	B	A	A	A	A	B	B	A	B	A	B	A	B	A	A	B	B	A	A	B	A	B	B	A	A	A	A	-	B	A	B	B	A	B	B	A	A	A	A	A	B	B	A
285	*NAU3404	B	B	A	A	A	A	A	B	A	A	A	B	A	B	A	B	B	A	A	B	B	B	A	A	A	B	B	B	A	A	B	A	B	B	A	A	A	B	B	A	B	B	A	B	B	B	A	B
286	*NAU3437	B	B	A	A	B	B	-	B	A	A	A	B	B	A	A	A	B	B	A	A	B	B	B	B	B	A	B	B	A	A	A	B	A	B	A	B	A	A	A	B	B	B	A	A	A	A	A	B
287	*NAU3468	A	A	B	B	B	B	B	A	B	A	A	A	A	A	A	A	B	A	B	A	A	A	A	A	A	B	A	A	B	A	A	A	B	A	B	B	B	A	A	B	A	A	A	B	B	A	B	A
288	*NAU3519	B	B	B	B	A	A	B	B	A	A	A	B	B	A	A	A	A	A	A	A	A	A	A	A	B	A	A	A	A	B	B	A	A	B	B	B	A	A	A	B	A	A	A	A	B	A	A	A
289	*NAU3695	A	A	B	A	A	A	A	A	B	A	A	A	B	B	A	A	B	A	A	A	A	A	B	B	A	A	A	A	A	A	A	B	A	B	A	B	A	A	A	A	A	A	A	A	B	A	A	B
290	*NAU3736	A	B	A	A	B	A	A	A	B	A	B	B	B	A	A	B	A	B	A	B	B	A	A	A	B	B	A	B	B	B	B	A	B	B	A	A	A	B	B	A	A	A	B	A	B	B	B	B
291	*NAU3765	B	B	B	A	B	A	-	B	A	-	A	B	A	A	A	B	A	A	B	A	B	B	A	B	B	A	-	-	-	-	-	-	A	A	B	A	B	A	A	A	A	A	B	B	B	B	A	B
292	*NAU3820	A	A	B	A	A	B	A	-	A	A	B	A	A	A	B	B	B	B	B	B	A	B	B	B	A	B	A	A	B	A	A	B	B	A	B	B	B	B	A	A	B	B	A	B	B	B	A	A
293	*NAU3839	B	A	B	B	B	B	A	B	B	B	A	B	A	A	A	B	A	B	B	B	A	B	A	A	A	B	A	A	A	A	B	A	A	A	A	B	B	A	A	B	-	B	A	B	B	A	B	B
294	*NAU3868	B	B	-	B	B	A	B	A	A	B	B	B	A	B	B	A	B	A	A	B	B	A	A	B	B	A	A	B	B	A	A	A	A	A	A	A	B	A	B	A	A	A	A	A	B	A	B	A
295	*NAU3901	-	-	B	B	-	B	-	-	-	A	-	-	B	-	A	-	-	A	-	-	A	A	-	B	B	A	A	A	-	B	A	-	B	-	-	A	-	A	A	-	-	-	A	A	-	A	-	B
296	*NAU3934	A	A	B	B	A	B	B	A	A	B	B	A	A	A	B	A	A	A	B	B	B	B	A	B	A	B	B	A	B	A	A	A	A	B	A	B	A	B	A	B	B	B	A	A	A	B	B	B
297	*NAU3966	A	B	A	B	A	A	B	B	A	A	A	A	B	A	B	B	B	A	B	B	B	B	A	A	B	B	B	B	A	A	A	A	A	-	A	B	A	A	B	B	B	B	B	B	B	A	B	A
298	*NAU3995a	A	B	A	A	A	B	A	B	B	B	A	B	A	B	B	A	A	B	A	B	A	B	B	A	A	B	A	A	A	B	A	B	B	B	B	A	B	A	A	A	A	A	B	B	B	B	B	A
299	*NAU3995b	A	A	B	B	B	B	B	B	B	B	A	B	A	A	A	B	A	B	B	B	A	B	A	A	A	B	A	A	A	A	B	A	A	A	A	B	B	A	A	B	B	B	A	B	B	A	B	B
300	*NAU4034	B	B	A	A	A	A	A	A	A	A	B	B	B	A	B	A	B	A	A	A	B	A	A	B	A	A	B	A	A	A	A	A	B	B	A	A	B	B	B	A	B	B	A	A	A	B	B	B
301	*NAU4045	A	B	-	A	A	A	A	B	A	B	B	B	A	B	A	B	A	B	B	B	B	A	B	B	B	A	A	A	B	A	B	B	A	B	B	A	B	A	B	B	A	A	B	B	A	B	B	B
302	*NAU4064	B	A	B	B	A	A	B	B	A	B	A	B	A	A	B	A	A	A	A	A	B	B	B	A	B	B	B	B	B	B	B	B	B	B	B	B	B	B	A	A	B	A	B	B	A	B	A	B
303	*NAU5072	A	B	B	B	-	A	B	B	B	B	B	A	A	B	A	A	A	A	B	B	A	B	B	B	A	A	A	A	A	B	B	B	B	B	A	B	B	B	A	B	A	A	A	A	A	A	A	A
304	*NAU5120	B	B	-	B	B	B	B	A	A	A	B	A	B	A	B	A	A	A	A	-	B	A	B	B	A	B	B	A	B	A	B	B	A	A	B	B	A	A	A	B	B	A	A	A	B	A	B	A
305	*NAU5260	A	A	B	B	B	B	B	B	A	-	B	B	B	A	A	B	A	A	A	B	A	A	A	A	A	A	A	B	A	A	B	A	A	B	A	B	B	A	A	B	A	A	A	B	B	-	B	B
306	*NAU5330	B	B	A	B	B	A	A	B	B	B	B	B	B	B	B	B	B	B	B	A	A	B	B	B	A	A	A	B	A	A	B	B	A	B	A	B	B	A	B	A	A	A	A	B	A	A	A	A
307	*NAU5428	A	B	B	A	B	A	A	A	A	A	B	B	A	B	A	B	A	B	A	A	B	B	A	A	B	B	B	B	A	A	A	A	A	B	A	B	B	A	B	B	A	A	A	A	A	-	B	-
308	*NAU5434	B	A	A	A	B	B	A	A	B	A	A	B	B	A	B	B	B	A	B	A	A	A	A	A	A	A	A	B	B	B	B	A	A	B	B	B	B	B	A	B	A	A	A	A	A	B	A	B
309	*NAU5474	B	B	-	B	B	B	B	B	A	A	B	A	A	A	B	B	B	A	B	B	A	A	A	A	A	B	B	B	B	B	B	A	A	A	A	A	B	B	B	B	B	B	B	B	B	A	A	A
310	*NAU6240	A	A	B	B	A	B	B	A	A	A	B	B	A	A	B	A	A	B	A	B	A	A	B	A	A	B	B	A	A	B	B	B	B	B	B	B	B	B	A	B	A	B	A	B	A	B	A	A
311	*NAU6309	A	B	A	A	B	A	A	A	B	A	B	B	B	A	A	B	A	B	A	B	B	A	A	B	B	B	A	B	B	B	-	A	B	B	A	A	A	B	B	A	A	A	B	A	B	B	B	B
312	*NAU6367	A	B	A	A	A	A	A	A	B	A	B	A	B	A	B	B	A	B	A	A	B	B	B	A	B	B	A	B	B	B	A	A	A	A	A	A	B	B	A	A	A	A	A	B	B	B	B	B
313	*NAU748	A	B	B	B	A	B	A	-	B	A	A	B	B	A	A	A	A	B	B	A	A	A	B	A	A	B	B	A	B	B	B	B	A	B	B	A	B	A	A	B	B	A	B	B	A	A	A	A
314	*NAU797	A	B	A	A	B	B	A	A	A	A	A	A	B	A	A	A	B	B	B	A	A	B	B	B	A	A	A	B	A	A	B	B	A	B	A	B	B	A	B	A	A	B	A	B	A	A	A	B
315	*NAU828	A	B	A	A	B	B	A	A	A	A	A	A	B	A	A	A	B	B	B	A	A	B	B	B	A	A	A	B	A	A	B	B	A	B	A	B	B	A	B	A	A	B	A	B	A	A	A	B
316	*NAU833a	A	B	A	A	B	B	A	A	A	A	A	A	B	A	A	A	B	B	B	A	A	B	B	B	A	A	A	B	A	A	B	B	A	B	A	B	B	A	B	A	A	A	A	B	A	A	A	A
317	*NAU833b	A	B	A	A	B	B	A	A	A	A	A	A	B	A	A	A	B	B	B	A	A	B	-	B	A	A	A	B	A	A	B	B	A	B	A	B	B	A	B	A	A	B	A	B	A	A	A	B
318	*NAU845	A	A	A	A	B	B	-	A	B	A	A	B	A	B	B	B	B	A	B	B	A	A	B	A	B	B	B	A	B	B	B	B	B	B	B	A	A	A	B	A	B	B	B	B	B	B	A	B
319	*NAU862	B	A	A	B	B	B	B	A	A	A	B	A	A	A	B	A	A	A	A	A	B	A	B	B	A	B	B	A	B	A	B	B	A	A	B	B	A	A	A	B	B	A	A	A	B	A	B	A
320	*NAU874	B	A	-	B	-	B	B	A	B	A	A	A	B	A	A	A	B	A	B	A	B	B	B	B	B	B	A	B	B	B	B	B	B	B	A	B	B	A	A	B	A	B	A	B	A	B	B	B
321	*NAU895	A	B	A	A	B	A	A	A	A	B	B	A	A	B	B	A	B	A	B	A	B	B	B	B	B	A	B	B	B	A	A	B	A	B	B	A	A	A	B	B	A	B	A	A	A	A	-	B
322	*NAU896	B	B	-	B	A	A	B	B	A	B	B	A	A	B	A	A	A	B	B	A	A	A	A	A	A	A	A	B	B	B	B	A	A	B	B	B	B	-	B	B	A	A	A	A	A	B	A	B
323	*NAU935	A	A	B	B	B	B	-	B	A	A	B	B	B	B	A	B	B	B	A	B	A	B	B	A	B	A	A	A	B	B	A	B	B	A	B	B	A	A	A	A	A	A	A	A	A	A	B	A
324	*NAU943	A	A	B	B	A	A	B	A	B	B	B	A	A	B	A	A	B	A	B	B	A	A	A	A	B	A	A	A	B	B	B	A	B	-	A	A	B	B	A	B	B	B	A	B	A	B	B	B
325	*NBRI0014	B	B	B	B	B	B	B	B	A	A	B	B	B	B	A	B	B	B	A	B	B	A	B	A	B	A	A	A	B	B	A	B	B	-	B	B	A	A	A	B	A	A	A	A	A	A	B	B
326	*NBRI0694	B	B	A	A	A	A	A	A	A	A	B	B	A	A	B	B	B	B	B	A	B	A	A	B	B	A	B	A	A	A	A	A	B	-	A	B	B	B	B	B	B	B	A	A	A	B	B	A
327	*PGML0014	A	A	-	B	B	A	B	A	B	A	A	A	A	B	A	B	B	A	A	A	B	A	A	A	A	-	A	A	B	A	B	A	B	A	B	B	A	B	B	B	A	A	B	A	B	A	B	B
328	*PGML0120	A	A	B	B	B	B	B	B	A	A	B	B	A	A	B	A	B	B	B	B	A	A	B	A	B	B	A	A	A	B	A	B	B	B	A	B	B	A	A	B	A	B	A	B	B	A	A	B
329	*PGML0695	A	-	A	A	B	A	A	A	B	A	A	A	A	B	A	A	B	A	B	B	A	B	A	A	A	B	A	B	A	B	A	A	A	B	B	A	B	B	A	A	A	A	A	A	A	B	A	B
330	*PGML0700	B	A	B	B	A	A	B	A	A	A	B	A	A	A	B	B	A	A	A	A	B	A	B	B	B	B	B	A	B	A	B	-	B	B	B	B	A	A	A	A	A	A	B	B	B	B	B	-
331	*PGML0989	B	A	A	B	B	B	B	A	B	A	A	A	A	A	A	A	B	A	B	B	B	B	B	A	B	B	A	B	B	B	B	B	B	-	A	B	B	A	A	B	A	B	A	A	A	B	B	A
332	*PGML1219	B	B	B	B	A	B	B	B	B	B	A	B	B	B	B	A	A	B	B	A	A	B	A	B	B	B	A	A	B	A	A	A	B	A	A	A	A	A	A	A	B	A	A	B	B	A	B	B
333	*PGML1289	B	A	B	B	B	B	-	A	B	A	B	B	B	B	A	B	A	A	A	A	A	B	A	B	A	B	B	A	A	A	B	A	A	B	A	B	A	A	B	B	B	B	A	A	A	A	B	B
334	*PGML1309	A	B	A	A	A	B	B	A	A	B	B	B	B	B	B	A	A	A	A	A	B	A	B	B	B	B	A	B	A	B	A	B	A	B	A	A	A	A	-	B	B	A	B	A	B	A	B	B
335	*PGML1368	A	B	-	A	A	B	A	B	A	A	A	A	A	B	A	B	A	B	B	B	B	B	B	B	A	B	A	B	B	-	B	B	A	A	B	B	B	B	A	B	A	A	A	B	B	B	B	B
336	*PGML1568	A	B	B	A	A	B	A	B	A	A	A	A	A	B	A	B	A	B	A	B	B	B	B	B	A	B	A	B	B	-	B	B	A	A	B	-	A	B	A	B	B	B	A	B	B	B	B	A
337	*PGML1637	A	A	B	B	B	A	B	A	B	B	B	A	A	A	A	A	A	B	-	B	A	A	B	B	A	A	A	B	A	A	B	B	B	B	A	A	A	B	A	B	A	A	A	B	A	B	A	B
338	*PGML1671	B	A	B	B	B	B	B	B	A	B	B	B	A	B	B	A	B	B	A	A	A	A	B	A	B	B	A	A	B	B	B	-	B	B	B	B	B	B	A	B	A	A	A	B	B	B	A	A
339	*PGML1709	-	B	A	A	A	A	A	A	B	B	A	A	A	B	B	B	A	A	A	A	A	A	B	B	A	B	B	A	A	A	A	A	B	B	A	B	A	B	A	B	B	A	B	B	B	B	A	A
340	*PGML1712	A	B	A	B	A	A	-	A	A	A	A	A	A	A	A	A	A	B	A	A	B	A	A	B	A	A	A	A	B	B	A	A	B	A	B	B	B	A	A	A	A	A	B	B	A	A	B	B
341	*PGML1833	B	A	B	B	A	A	B	A	B	B	B	A	A	B	A	B	A	A	A	A	A	A	B	B	B	B	B	A	A	A	A	B	B	A	A	A	A	B	B	A	B	B	A	A	B	B	A	B
342	*PGML1884	A	-	-	B	B	B	-	A	A	A	A	A	A	B	A	A	A	A	B	A	-	B	B	A	B	B	A	B	A	B	B	B	B	A	B	B	B	A	B	B	A	A	A	A	A	A	B	A
343	*PGML1916	B	A	B	A	A	B	B	A	B	A	A	B	A	B	B	A	B	B	A	B	B	A	A	B	A	B	B	A	B	B	B	A	B	B	A	B	B	A	A	B	A	A	B	B	B	B	B	B
344	*PGML1917	B	A	B	B	B	B	B	B	A	B	B	A	A	B	B	A	B	B	B	A	A	B	B	A	-	B	B	A	B	A	A	B	A	B	A	B	B	A	A	B	A	A	A	B	B	A	A	B
345	*PGML2202	B	B	A	A	A	A	A	A	A	A	A	A	B	B	A	B	A	A	A	A	A	A	B	B	A	A	A	B	B	A	A	B	B	-	A	B	B	A	A	A	A	A	A	A	B	A	A	A
346	*PGML2321	B	A	-	B	A	A	B	A	B	B	B	A	A	B	A	B	A	A	A	A	A	A	B	B	B	B	B	A	A	A	A	B	B	A	A	A	A	B	B	A	B	B	A	A	B	B	A	B
347	*PGML2464	B	A	A	A	A	A	A	A	A	A	A	B	A	A	B	B	B	A	B	B	A	A	A	A	A	-	A	B	B	B	B	A	A	B	B	A	-	A	A	-	A	A	A	A	A	B	A	A
348	*PGML2498	B	-	-	B	B	B	-	A	B	A	A	A	B	A	A	A	B	A	B	A	B	B	B	B	B	B	A	B	B	B	B	B	B	B	A	B	B	A	A	B	A	B	A	B	A	B	B	B
349	*PGML2562	A	B	B	B	B	A	B	B	B	B	B	A	A	B	A	A	A	A	B	B	A	B	B	B	A	A	A	A	A	B	B	B	B	B	A	B	B	B	A	B	A	A	A	A	A	A	A	A
350	*PGML2605	A	B	B	B	A	A	B	B	A	B	B	B	A	A	B	B	A	A	A	-	A	B	B	A	A	B	B	B	B	-	A	B	B	-	B	B	A	A	A	B	B	B	B	-	B	A	B	-
351	*PGML2830	A	B	A	B	B	B	B	B	A	A	B	A	A	A	B	B	B	A	B	A	A	A	A	A	A	B	B	B	A	B	B	A	A	-	A	A	B	B	B	B	A	A	B	B	B	B	A	A
352	*PGML2858	B	B	-	B	B	B	B	B	A	B	A	B	B	A	B	A	A	B	B	B	A	B	B	B	B	A	A	-	A	B	A	B	A	-	A	A	B	A	A	A	B	B	A	A	A	A	B	B
353	*PGML3120	B	A	-	A	A	A	A	A	B	B	B	A	B	A	A	B	B	A	A	A	A	-	A	B	B	A	A	B	B	A	A	A	A	B	A	A	B	A	A	A	A	B	B	-	B	B	B	-
354	*PGML3887	A	A	B	B	A	B	B	A	B	A	A	-	A	B	A	B	B	A	A	A	B	A	A	A	A	B	A	A	B	A	B	A	B	A	B	B	A	B	B	A	A	A	B	A	B	A	B	A
355	*PGML4185	A	B	A	A	B	B	A	B	B	B	B	A	A	A	A	A	B	-	A	B	B	A	A	B	B	B	B	A	B	A	A	A	A	A	A	A	B	A	A	A	A	A	B	A	A	B	A	-
356	*PGML4186	A	B	A	A	B	B	A	B	B	B	B	A	A	A	A	A	B	B	A	B	B	A	A	B	B	B	B	A	B	A	A	A	A	A	A	A	B	A	A	A	A	A	B	A	A	B	A	-
357	*PGML4289	A	A	A	A	A	B	A	A	A	B	B	B	A	B	B	A	A	A	A	A	B	A	B	B	B	B	A	B	A	B	A	B	A	B	A	A	A	B	B	B	B	A	B	-	B	A	B	-
358	*PGML4342	B	A	B	B	A	A	B	B	A	A	A	A	A	A	A	A	B	A	A	A	B	A	B	A	A	B	B	B	A	B	B	B	B	B	B	A	B	B	A	B	A	A	B	B	B	B	B	B
359	*PGML4350	B	B	A	A	A	A	A	A	A	A	B	B	A	A	B	B	B	B	B	A	B	A	A	B	A	A	B	A	A	A	A	A	B	B	A	A	B	B	B	A	B	B	A	A	A	B	B	A
360	*PGML4457	B	B	A	A	A	A	-	A	A	A	B	B	B	A	B	B	B	A	B	A	B	A	A	B	A	A	B	A	A	A	A	A	B	B	A	A	B	B	B	A	B	B	A	A	A	-	B	B
361	*PGML4521	A	A	B	B	B	B	-	A	B	A	A	B	A	A	A	A	B	A	B	A	A	A	A	A	A	B	A	A	B	A	A	A	B	A	B	B	B	A	A	B	A	A	A	B	B	A	B	A
362	*PGML4657	B	A	A	A	A	A	A	A	B	B	B	A	B	A	A	B	B	A	A	A	A	A	A	A	B	B	A	B	B	A	A	A	A	B	A	A	B	A	A	A	A	B	B	A	B	B	A	A
363	*PGML4763	A	A	A	A	B	B	A	A	A	A	B	B	A	B	A	A	A	A	B	B	B	B	B	B	A	B	B	A	B	B	B	B	A	B	A	A	B	A	B	B	A	A	A	B	B	A	B	A
364	*SHIN0219	A	A	B	B	A	B	B	B	B	A	B	B	B	A	B	B	A	A	B	B	B	A	B	A	B	A	B	A	B	A	A	B	B	B	B	A	B	B	A	A	A	A	B	A	B	B	B	B
365	*SHIN0376	B	A	A	A	B	B	A	A	A	B	A	A	B	A	A	A	A	A	A	B	A	A	B	B	B	B	B	A	A	B	B	B	B	-	B	A	B	B	B	A	B	A	A	B	B	A	A	B
366	*SHIN0654	A	A	A	A	A	B	A	A	A	A	A	B	A	A	A	A	B	B	A	A	B	B	A	B	A	B	B	B	B	B	A	A	A	B	A	A	B	A	A	A	A	B	A	A	A	A	A	A
367	*SHIN1339	A	A	B	B	B	A	-	B	B	B	B	B	A	B	B	B	A	B	A	B	A	A	A	A	A	A	B	A	A	A	A	A	A	A	B	A	A	B	B	A	A	A	B	A	B	B	B	-
368	*SHIN1341	A	B	B	B	A	A	B	B	B	A	A	B	A	-	A	A	A	A	A	A	A	B	B	A	A	B	B	B	B	A	A	B	-	-	B	B	A	A	A	B	B	B	B	B	B	A	B	A
369	*SHIN1343	-	-	B	B	B	B	B	B	A	A	B	B	B	A	A	B	A	A	A	B	A	A	A	A	A	A	A	B	A	A	B	A	A	B	A	B	B	A	A	B	A	A	A	B	B	A	B	B
370	*SHIN1462	A	A	B	B	B	A	B	A	B	B	A	B	A	B	B	A	B	A	B	A	A	A	B	A	B	B	A	A	B	A	A	B	B	A	B	A	B	A	B	B	A	A	A	B	B	A	B	B
371	*SWU0077	A	A	A	A	A	A	-	A	A	B	B	B	A	A	B	A	A	B	A	A	B	A	B	B	B	B	B	A	B	B	-	B	A	A	A	A	A	A	B	A	B	B	B	B	B	B	B	B
372	*SWU0119	A	A	A	A	A	A	A	A	A	B	B	B	A	A	B	A	A	B	A	A	B	A	B	B	B	B	B	A	B	B	A	B	A	A	A	A	A	A	B	A	B	B	B	B	B	B	B	B
373	*SWU0189	-	B	A	A	A	A	A	B	A	B	A	A	A	A	A	B	A	A	A	A	A	B	A	A	A	A	A	B	A	A	A	A	B	A	A	A	A	A	A	A	A	B	B	A	B	A	A	B
374	*SWU0514	B	A	A	B	A	A	-	A	B	B	B	A	A	B	A	B	A	A	A	A	A	A	B	B	B	B	B	A	A	A	A	B	B	A	A	A	A	B	B	A	B	B	A	A	B	B	A	B
375	*SWU0598	B	A	B	B	B	B	B	A	B	A	B	B	B	B	A	B	A	A	A	A	A	B	A	B	A	B	B	A	A	A	B	B	A	B	A	B	A	A	B	B	B	B	A	A	A	A	B	A
376	*SWU0830	B	B	B	B	B	A	B	A	A	B	A	A	B	A	A	B	A	A	B	A	B	B	A	B	A	B	A	B	B	A	A	A	B	B	A	A	B	B	A	B	A	B	B	A	B	B	B	A
377	*SWU10037	-	B	A	B	B	B	B	A	A	B	B	B	A	A	B	B	B	B	A	A	A	A	A	B	A	B	B	B	A	B	B	A	B	A	B	B	B	A	A	B	A	A	B	A	B	A	B	B
378	*SWU10038	-	B	B	B	B	B	B	B	A	B	B	B	A	A	B	B	B	B	B	A	A	A	A	B	A	B	B	B	A	B	B	B	B	B	B	B	B	A	A	B	A	A	B	A	B	A	B	B
379	*SWU10054	B	B	A	A	B	B	A	A	A	B	B	B	A	A	B	A	B	B	A	A	A	A	A	B	A	B	A	B	A	A	B	A	A	A	B	B	B	A	A	B	B	A	A	A	B	A	B	A
380	*SWU10056	-	-	A	A	B	B	A	A	A	B	B	B	A	A	B	A	B	B	A	A	A	A	A	B	A	B	A	B	A	A	B	A	A	A	B	B	B	A	A	B	B	A	A	A	B	A	B	A
381	*SWU10060	-	A	-	A	B	B	-	A	A	B	B	B	A	A	B	A	B	B	A	A	A	A	A	B	A	B	A	-	A	A	B	A	A	A	B	B	B	A	A	B	B	A	A	A	B	-	B	A
382	*SWU10062	-	A	A	A	B	B	A	A	A	B	B	B	A	A	B	A	B	B	A	A	A	A	A	B	A	B	A	B	A	A	B	A	A	A	B	B	B	A	A	B	B	A	A	A	B	A	B	A
383	*SWU10064	B	A	A	A	A	B	A	B	B	B	A	A	B	A	B	B	A	A	A	A	B	A	A	B	B	B	B	A	B	A	A	A	B	-	A	A	B	B	B	B	A	A	A	B	B	A	A	A
384	*SWU10067	B	A	B	A	A	B	A	B	B	B	B	A	B	A	B	B	A	A	A	A	B	A	A	B	B	B	B	A	A	A	A	A	B	B	A	A	B	B	B	B	A	A	A	B	B	A	A	-
385	*SWU10094	B	A	A	A	B	A	B	B	A	B	B	B	A	A	B	A	B	A	A	A	A	A	A	B	A	B	A	B	B	A	B	A	A	A	B	B	B	A	A	B	A	B	A	B	B	A	B	B
386	*SWU10205	-	A	A	A	B	B	A	A	B	A	A	B	A	B	B	B	B	A	B	A	A	A	A	A	B	B	B	A	B	B	B	A	B	B	A	A	A	A	B	A	B	B	B	B	B	B	A	A
387	*SWU10214	B	A	B	B	A	B	B	A	A	A	A	A	B	A	A	A	A	A	A	A	B	A	B	B	A	B	B	A	B	A	B	B	A	-	B	B	A	A	A	B	B	B	A	A	B	A	B	B
388	*SWU10266	-	A	-	B	A	A	B	A	B	A	A	B	B	A	B	B	B	A	A	A	B	A	B	B	B	B	A	B	B	A	B	B	A	A	A	B	A	A	A	B	B	A	A	A	B	A	B	B
389	*SWU10627	B	B	A	A	A	B	A	A	A	B	B	B	B	B	B	A	A	A	A	A	A	A	B	B	B	B	A	A	A	B	A	B	A	B	A	A	A	A	B	B	B	A	B	A	B	A	B	B
390	*SWU10785	B	B	A	A	B	A	B	B	B	A	A	B	A	A	B	B	B	B	A	A	B	A	A	B	A	B	A	A	A	A	A	A	B	B	A	A	A	B	A	B	A	A	B	A	B	A	A	A
391	*SWU10800	-	A	B	B	A	B	B	B	B	A	A	B	A	B	A	B	B	A	A	A	B	A	A	A	A	B	A	A	B	A	B	A	B	B	B	B	A	B	B	A	A	A	B	B	B	A	B	B
392	*SWU10864	-	A	A	A	A	B	-	A	B	A	A	A	A	B	B	A	A	B	A	B	B	A	A	B	A	A	B	A	B	B	B	-	B	B	A	B	B	A	A	B	A	A	B	B	B	B	B	B
393	*SWU10912	-	B	A	A	B	A	A	A	A	B	B	B	A	B	A	B	A	B	B	A	A	A	A	B	B	A	A	A	A	A	B	A	-	-	B	A	B	A	B	B	A	B	B	B	A	B	-	A
394	*SWU10930	A	B	-	A	A	A	A	A	A	B	B	B	A	B	A	B	A	B	-	A	A	A	A	B	B	A	A	A	A	A	B	A	A	A	A	A	B	B	B	B	A	B	B	-	A	B	B	B
395	*SWU10954	-	B	A	A	A	A	A	B	A	B	B	B	A	B	A	B	A	B	B	B	B	A	B	B	B	A	A	A	B	A	B	B	A	A	B	A	B	A	B	B	A	A	B	B	A	B	B	B
396	*SWU10959	-	B	-	A	A	A	A	B	A	B	B	B	A	B	A	B	A	B	B	B	B	A	B	B	B	A	A	A	B	B	B	-	A	B	B	A	B	A	B	B	A	A	B	B	A	B	B	A
397	*SWU10986	B	B	-	A	A	A	A	-	A	B	B	B	A	A	-	B	A	B	B	A	-	B	B	B	B	A	A	A	B	B	A	-	A	A	B	A	A	B	B	B	A	A	A	B	A	B	B	-
398	*SWU10987	B	B	B	A	A	A	A	B	A	B	B	B	A	A	-	B	A	B	B	A	-	B	B	B	B	A	A	A	B	B	A	B	A	A	B	A	A	B	B	B	-	A	A	B	A	B	B	B
399	*SWU10994	A	A	A	A	A	A	A	A	A	A	A	B	A	B	-	B	B	A	A	B	-	B	A	A	A	B	B	B	A	B	B	A	B	B	B	B	B	B	A	A	B	A	B	B	B	A	A	A
400	*SWU11013	B	A	-	A	B	B	-	A	B	A	B	B	A	A	-	B	A	B	A	B	-	B	A	A	B	B	A	A	A	A	B	A	A	A	B	B	A	A	A	B	B	B	B	A	B	A	A	A
401	*SWU11038	A	B	-	A	A	A	A	A	A	A	A	B	A	B	-	A	B	A	B	B	-	-	A	A	B	B	B	B	B	B	B	-	B	B	B	B	B	B	A	A	B	A	B	A	B	A	A	A
402	*SWU11191	A	A	A	A	A	B	-	A	A	B	A	A	A	A	B	B	A	B	A	B	B	-	A	B	B	B	A	B	B	B	A	A	A	A	A	A	B	B	A	B	A	A	A	A	B	B	B	A
403	*SWU11204	A	A	A	A	A	B	A	A	A	-	A	A	B	A	-	B	A	B	A	A	-	A	A	B	B	B	A	B	B	B	A	A	A	A	A	A	B	B	A	-	A	A	A	B	B	B	-	-
404	*SWU11309	A	-	A	A	A	A	-	A	B	A	B	A	B	A	-	B	A	B	A	A	-	B	B	A	B	B	A	B	B	B	A	-	A	-	A	A	B	A	A	A	A	A	A	B	B	B	B	-
405	*SWU11374	A	B	A	A	A	A	-	A	B	A	B	A	B	A	-	B	B	B	A	A	-	B	B	A	B	B	A	B	B	B	A	B	A	B	A	A	B	B	A	A	B	A	A	-	B	B	A	B
406	*SWU11384	A	A	-	B	A	B	B	A	A	A	A	B	A	A	-	A	A	A	A	B	-	B	B	A	B	B	A	A	A	B	B	B	A	B	A	A	B	B	A	A	B	B	B	B	A	B	A	B
407	*SWU11560	A	A	A	B	A	B	B	A	A	A	A	B	A	A	-	A	A	A	A	A	-	B	B	A	-	A	B	A	A	B	B	B	A	B	A	A	B	B	A	A	B	B	B	B	A	B	A	B
408	*SWU11630	A	A	A	A	B	A	A	A	B	A	B	B	B	A	-	B	A	B	A	B	-	A	A	A	B	B	A	B	B	B	B	A	B	B	A	A	A	B	B	A	A	A	B	A	-	-	A	A
409	*SWU11632	A	A	B	B	B	B	-	A	A	A	A	A	A	A	-	A	A	A	A	A	-	B	B	A	-	B	-	A	A	A	-	-	B	-	A	A	-	B	A	A	-	-	A	A	A	-	A	B
410	*SWU11691	A	B	A	A	B	A	A	A	B	A	B	B	B	A	-	A	B	B	A	A	-	A	A	B	B	B	A	B	B	B	A	A	A	B	A	A	B	B	B	A	B	B	B	-	B	B	-	A
411	*SWU11794	A	A	B	B	B	B	B	B	B	A	B	A	B	B	-	B	B	B	B	B	-	-	B	B	B	A	A	-	A	A	A	B	B	A	A	A	B	B	A	B	A	A	A	A	B	B	B	B
412	*SWU11855	A	B	A	A	B	A	B	A	A	B	B	A	A	B	-	A	B	A	B	A	-	-	B	B	B	A	B	B	B	A	A	B	A	B	B	A	A	A	B	B	A	B	A	A	A	A	B	B
413	*SWU11887	B	A	A	B	A	A	B	B	B	A	B	B	A	B	B	A	A	B	A	A	-	B	B	B	A	B	B	A	B	A	B	A	A	A	A	A	A	A	A	A	B	B	B	B	B	B	B	A
414	*SWU11889	B	A	-	B	A	A	B	B	B	A	B	B	A	B	B	A	A	B	A	A	A	B	B	B	B	B	B	A	A	A	B	B	A	B	A	A	A	A	A	A	B	B	B	B	B	B	B	-
415	*SWU11950	B	A	-	B	A	A	B	A	A	A	B	A	A	A	B	B	A	A	A	A	B	A	B	B	B	B	B	A	B	A	B	B	B	B	B	B	A	A	A	A	A	A	B	B	B	B	B	B
416	*SWU11976	B	A	B	B	A	A	B	A	B	A	B	A	A	A	B	B	A	A	A	A	B	A	B	A	A	A	B	A	B	A	B	B	B	A	B	B	A	B	B	B	A	A	B	B	B	B	B	A
417	*SWU12016	A	A	B	B	-	-	B	A	B	A	A	A	A	A	B	B	A	A	A	A	B	B	B	A	A	A	B	B	B	A	B	B	B	-	B	-	A	B	B	A	B	B	B	B	B	B	B	B
418	*SWU12025	-	A	B	A	B	B	B	B	B	A	B	B	A	A	B	B	A	B	A	B	B	B	A	B	B	B	A	A	A	A	B	B	A	B	B	B	A	A	A	B	B	B	B	A	B	A	A	A
419	*SWU12107	-	A	B	B	B	B	B	B	A	A	B	B	B	B	A	B	B	B	A	B	A	B	B	A	B	A	A	A	B	B	A	B	B	B	B	B	A	A	A	A	A	A	A	A	A	A	B	A
420	*SWU12126	B	A	B	A	A	B	A	A	B	A	B	B	A	A	B	B	A	B	A	B	B	B	A	B	A	B	A	A	A	A	B	A	B	-	B	B	A	A	A	B	B	B	B	A	B	A	A	A
421	*SWU12147	-	A	A	A	A	B	A	A	B	A	B	B	A	A	B	B	A	B	A	B	B	B	A	A	B	B	A	A	A	A	B	A	A	-	B	B	A	A	A	B	B	B	B	A	B	A	A	A
422	*SWU12250	A	A	-	A	A	A	A	A	A	A	B	B	A	B	B	B	B	B	A	B	A	A	B	-	A	B	A	B	A	B	A	B	A	B	B	B	B	A	B	B	B	A	A	A	A	A	-	A
423	*SWU12282	A	B	-	A	A	A	-	A	A	A	B	B	A	B	B	B	B	B	A	B	A	A	B	B	A	B	A	B	A	B	A	B	A	-	B	B	B	A	B	B	B	A	A	A	A	A	A	A
424	*SWU12343	B	B	B	B	B	B	B	B	A	A	B	B	B	B	A	B	B	B	A	B	B	A	B	A	B	A	A	A	B	B	B	B	B	A	B	B	B	A	A	B	A	A	A	A	A	A	B	B
425	*SWU12393	B	A	A	A	A	B	A	A	B	A	B	B	B	A	B	B	A	B	A	B	B	B	A	A	B	B	A	A	A	A	B	A	A	A	B	B	B	A	A	B	B	B	B	B	B	A	A	A
426	*SWU12490	B	A	A	A	B	B	-	A	B	A	B	B	A	A	B	B	A	B	A	B	-	B	A	A	B	B	A	A	A	A	B	A	A	-	B	B	A	A	A	B	B	B	B	-	B	-	A	A
427	*SWU1259	A	A	-	B	B	A	B	A	A	B	B	B	A	-	B	B	B	B	A	A	A	B	A	B	B	B	A	B	B	A	A	A	A	A	A	A	B	A	A	B	A	A	A	A	B	A	A	B
428	*SWU12672	A	B	B	B	B	B	A	B	A	A	A	A	A	A	A	B	B	B	A	A	A	B	A	A	A	A	A	A	B	B	A	A	A	A	A	A	A	B	B	A	A	A	B	A	B	A	A	A
429	*SWU12732	-	A	-	A	A	A	A	B	B	B	B	A	A	B	A	B	A	A	A	B	A	A	B	B	A	B	A	A	A	B	B	B	B	B	B	A	B	A	A	B	A	B	B	B	B	B	B	-
430	*SWU12765	B	B	B	B	B	B	-	A	B	A	A	B	A	A	A	B	A	B	A	B	A	B	A	A	B	B	B	A	A	B	B	A	A	-	A	B	B	A	A	A	B	B	A	A	A	A	A	B
431	*SWU12783	B	B	B	A	B	B	A	B	B	B	B	B	B	B	B	B	A	B	B	B	A	B	B	B	A	B	A	A	A	B	B	B	B	B	B	A	B	A	A	A	A	A	B	B	B	B	B	A
432	*SWU12818	B	B	A	A	A	B	A	B	B	B	A	A	A	B	B	A	A	B	A	B	A	B	B	A	A	B	A	A	A	B	A	B	B	-	B	A	B	A	A	A	A	A	B	B	-	B	B	B
433	*SWU12819	-	A	B	B	B	B	B	A	B	B	A	B	A	A	A	B	A	B	B	B	A	B	A	A	B	B	A	B	A	A	B	A	A	A	A	B	B	A	A	B	B	B	A	A	A	A	B	B
434	*SWU12838a	B	-	A	A	A	B	-	B	B	B	A	B	A	B	B	A	A	B	A	B	A	B	B	A	A	B	A	A	A	B	A	B	B	B	B	A	B	A	A	A	A	A	B	B	B	B	B	A
435	*SWU12838b	B	B	B	B	B	B	-	B	B	B	A	B	A	A	A	B	A	B	B	B	A	B	A	A	A	B	A	A	A	A	B	A	A	-	A	B	B	A	A	B	B	B	A	B	B	A	B	B
436	*SWU12840	B	A	B	B	B	B	A	B	B	B	A	B	A	A	A	B	A	B	B	B	A	B	A	A	A	B	A	A	A	A	B	-	A	-	A	B	B	A	A	B	B	B	A	B	B	A	B	B
437	*SWU12841	B	A	B	B	B	B	B	B	B	B	A	B	A	A	A	B	A	B	B	B	A	B	A	A	A	B	A	A	A	A	B	A	A	B	A	B	B	A	A	B	B	B	A	B	B	A	B	B
438	*SWU12872	-	A	B	B	B	B	-	B	A	A	B	B	B	A	A	B	-	A	A	B	A	A	A	A	A	A	A	B	A	A	B	-	A	-	A	B	B	A	A	B	A	A	-	B	B	A	B	B
439	*SWU12876	A	A	B	B	B	B	B	B	A	A	B	B	B	A	A	B	A	A	A	B	A	A	A	A	A	A	A	B	A	A	B	A	A	A	A	B	B	A	A	B	A	A	A	B	B	A	B	A
440	*SWU12976	A	A	B	A	A	A	B	B	A	A	B	B	B	A	B	A	B	B	A	A	B	A	A	A	B	A	A	B	A	B	A	A	A	B	B	B	B	B	B	A	B	B	B	B	B	A	A	B
441	*SWU13032	-	A	B	B	B	B	B	A	B	A	B	A	A	B	A	A	B	A	A	A	B	A	A	A	A	B	A	A	B	A	A	A	B	A	B	B	A	B	A	A	A	A	A	A	B	A	B	B
442	*SWU13083	A	B	B	B	A	A	B	B	B	B	A	B	B	A	A	A	A	A	A	A	A	B	B	A	B	A	A	A	B	A	A	A	B	B	B	B	B	A	A	A	A	B	B	A	A	A	B	A
443	*SWU13133	B	A	-	A	A	A	A	A	B	B	B	B	B	A	A	B	B	A	A	A	A	A	A	A	B	B	A	B	B	A	A	A	A	B	A	A	B	A	A	A	A	B	B	A	B	B	A	-
444	*SWU13150	B	A	-	A	A	A	A	A	B	B	B	B	B	A	A	B	B	A	A	A	A	B	A	A	B	B	A	B	B	A	A	A	A	-	A	A	B	A	A	A	A	B	B	A	B	B	A	-
445	*SWU13256	A	A	A	A	A	A	A	A	B	B	B	A	B	A	A	B	B	A	A	A	A	B	A	B	B	A	A	B	B	A	A	A	A	A	A	A	B	A	A	A	A	B	B	A	B	B	B	B
446	*SWU13267	B	A	-	A	A	A	A	A	B	B	B	A	B	A	A	B	B	A	A	A	A	B	A	B	B	A	A	B	B	A	A	A	A	-	A	A	B	A	A	A	A	B	B	A	B	B	B	B
447	*SWU13268	-	A	A	A	A	A	A	A	B	B	B	A	B	A	A	B	B	A	A	A	A	A	A	B	B	A	A	B	B	A	A	A	A	B	A	A	B	A	A	A	A	B	B	A	B	B	B	A
448	*SWU13378	B	B	A	A	B	A	B	A	A	A	A	B	A	A	B	B	A	B	B	A	A	A	A	B	B	B	B	B	A	A	B	A	B	B	A	B	B	A	A	B	B	A	A	A	A	A	B	B
449	*SWU13514	A	B	A	A	A	B	A	A	A	B	B	B	B	B	B	A	A	A	A	A	B	A	B	B	B	B	A	B	A	B	A	B	A	A	A	A	A	A	B	B	B	A	B	A	B	A	B	B
450	*SWU13736	A	A	-	A	B	A	A	A	B	B	B	A	A	A	B	B	A	A	B	A	B	B	B	A	A	A	B	A	A	B	-	-	A	-	A	A	A	A	A	A	A	A	B	A	A	A	B	B
451	*SWU13745	-	-	-	A	B	A	-	A	B	B	B	A	A	A	B	B	A	A	B	A	B	B	B	A	A	A	B	A	A	B	-	B	A	-	A	A	A	A	A	A	A	A	B	A	A	B	B	A
452	*SWU13758	A	A	-	A	B	A	-	A	B	B	B	A	A	A	B	B	A	A	B	A	B	B	B	A	A	A	B	A	A	B	-	B	A	B	A	A	A	A	A	A	A	A	B	A	A	B	B	B
453	*SWU13824	B	B	B	B	B	B	B	A	B	A	A	A	A	A	A	A	B	A	B	B	B	B	B	A	B	B	A	B	B	B	B	B	B	-	A	B	B	A	A	B	A	B	A	A	A	B	B	B
454	*SWU13829	B	B	A	B	-	-	B	B	B	B	-	B	A	A	B	A	A	A	B	A	B	B	A	B	A	B	B	B	A	B	A	A	A	-	B	B	B	B	A	B	B	A	B	B	-	B	B	A
455	*SWU13909	A	A	A	A	B	A	A	A	A	A	B	B	A	B	A	B	A	A	B	B	B	B	B	B	A	B	B	A	B	B	B	B	A	B	A	A	B	A	B	B	A	A	A	B	B	A	B	A
456	*SWU14060	B	B	B	B	B	A	B	B	B	A	B	B	A	B	A	B	B	B	B	B	B	A	B	A	B	B	A	A	B	B	A	B	B	A	B	B	A	B	-	B	A	A	A	B	A	A	B	B
457	*SWU14077	A	B	A	B	A	B	A	B	A	B	B	A	A	B	-	A	A	A	-	A	A	B	A	A	A	A	A	A	B	A	B	A	B	B	B	A	B	B	B	A	B	A	A	A	B	B	A	A
458	*SWU14224	-	-	-	B	B	B	-	A	B	A	A	A	A	A	A	A	B	A	B	B	B	B	B	A	B	B	A	B	B	B	B	B	B	B	A	B	B	A	A	B	A	B	A	A	A	B	B	A
459	*SWU14431a	A	B	A	A	B	A	A	B	A	B	A	B	A	A	A	B	-	A	B	B	B	B	B	B	A	A	A	B	A	A	A	B	B	B	A	B	B	B	A	B	A	B	B	A	B	B	B	A
460	*SWU14431b	-	A	A	B	A	A	B	A	B	A	A	A	B	B	A	A	-	A	B	A	A	B	A	A	B	B	B	B	A	B	A	A	B	A	B	-	B	B	A	B	A	A	B	B	A	A	A	B
461	*SWU14535	-	-	-	B	B	B	-	A	A	A	A	A	A	B	A	A	A	A	B	A	B	B	B	A	B	B	A	B	A	B	B	B	B	A	B	B	B	A	B	B	A	A	A	A	A	A	A	A
462	*SWU14539	A	B	B	B	B	B	B	-	A	A	A	A	A	B	A	A	A	A	B	A	B	B	B	A	B	B	A	B	A	B	B	B	B	A	B	B	B	A	B	B	A	A	A	A	A	A	B	A
463	*SWU14542	-	-	-	B	B	B	-	A	A	A	A	A	A	B	A	A	A	A	B	A	B	B	B	A	B	B	A	B	B	B	B	B	B	A	B	B	B	A	B	B	A	A	A	A	A	A	B	A
464	*SWU14543	A	B	B	B	B	B	B	A	A	A	A	A	A	-	A	A	A	A	B	A	A	B	B	A	B	B	B	B	A	B	B	B	B	B	B	B	B	A	A	B	A	A	A	A	A	A	B	A
465	*SWU14545	A	-	-	B	B	B	B	A	A	A	A	A	A	B	A	A	A	A	B	B	B	B	B	A	B	B	A	-	A	B	B	B	B	-	B	B	B	A	B	B	A	A	A	A	A	A	B	A
466	*SWU14627	A	A	B	B	B	-	A	B	A	A	B	B	B	B	A	B	B	B	A	B	A	A	A	A	A	A	B	A	A	B	A	A	A	-	B	A	A	A	B	A	B	B	A	B	A	B	A	B
467	*SWU14628	B	B	A	A	A	A	A	A	B	B	A	A	A	A	B	A	A	A	B	A	B	-	B	B	-	B	A	B	B	A	B	B	B	A	A	B	B	B	A	B	A	A	B	A	B	A	B	A
468	*SWU14761	B	A	B	B	B	B	B	B	A	B	A	B	A	A	B	B	B	A	A	B	B	B	A	B	A	A	B	B	A	B	B	A	B	B	B	B	B	B	A	B	A	A	A	A	B	B	A	A
469	*SWU14770	A	B	A	A	A	A	A	A	A	B	B	A	A	A	A	A	A	B	A	B	-	A	A	B	B	B	B	A	B	A	A	A	A	A	A	B	B	A	A	A	A	A	B	A	A	B	A	A
470	*SWU14807	A	B	-	A	-	A	A	B	B	A	B	A	A	A	A	A	B	B	A	B	B	A	A	B	B	B	B	A	B	A	A	A	A	A	A	A	B	A	A	A	B	A	B	A	A	B	A	A
471	*SWU14934	-	A	A	A	B	A	A	A	B	B	B	A	A	A	A	B	B	B	A	A	B	B	B	A	A	B	B	B	B	A	A	B	A	A	A	B	A	B	A	B	B	A	B	B	B	A	B	B
472	*SWU15157	B	B	-	A	B	A	-	A	B	B	A	A	A	A	A	B	A	A	A	A	B	B	A	A	A	B	B	A	A	A	A	A	A	-	A	B	A	B	B	B	A	A	B	B	B	A	B	B
473	*SWU15194	B	A	-	B	A	B	B	B	A	B	B	A	A	A	B	A	-	B	B	B	A	A	A	A	B	A	A	B	B	B	A	A	A	A	B	B	A	B	A	A	B	B	B	A	B	B	-	A
474	*SWU15407	A	B	-	B	B	B	B	B	A	A	B	A	A	A	B	B	B	A	B	A	A	A	A	A	A	B	B	B	A	B	B	A	A	A	A	A	B	B	B	B	A	A	B	B	B	B	A	B
475	*SWU15413	A	B	-	B	B	B	B	B	A	A	B	A	A	A	B	B	B	A	B	A	A	A	A	A	A	B	B	B	A	B	B	A	A	-	A	A	B	B	B	B	A	A	B	B	B	B	B	B
476	*SWU15511	B	B	B	B	B	A	B	-	A	A	B	A	A	A	B	B	B	B	B	A	A	A	B	A	A	B	A	B	B	B	B	-	B	B	A	A	A	B	B	A	A	A	B	B	A	A	B	B
477	*SWU15517	B	B	B	B	B	A	B	A	A	A	B	A	A	A	B	B	B	B	B	A	A	A	B	A	A	B	A	B	B	B	B	B	B	A	A	A	A	B	B	A	A	A	B	B	A	A	B	B
478	*SWU15733	-	A	B	B	B	A	B	A	A	B	A	A	B	A	B	B	B	B	B	B	B	B	A	A	A	B	B	B	A	B	B	A	A	A	B	A	B	A	A	B	A	A	A	A	A	B	A	B
479	*SWU15915	-	B	B	A	A	A	A	B	A	B	A	B	A	A	A	B	A	A	A	B	B	B	B	A	A	A	A	B	A	A	A	B	B	B	A	B	B	B	A	B	A	B	B	A	B	A	A	B
480	*SWU15972	-	A	A	A	A	-	-	B	A	A	-	A	A	B	A	B	B	A	A	B	A	A	B	A	A	-	B	B	B	B	A	B	B	-	B	B	B	B	B	B	B	A	A	-	-	A	-	-
481	*SWU16138	-	B	A	A	B	A	A	A	B	B	A	B	B	B	A	A	A	A	A	B	B	B	A	B	A	A	A	B	B	A	A	-	B	-	A	B	A	B	B	B	A	A	B	-	B	B	B	A
482	*SWU16269	A	A	A	A	A	A	A	A	A	A	B	B	A	B	B	B	B	B	A	B	A	A	B	B	A	B	A	B	A	B	A	B	A	A	B	B	B	A	B	B	B	A	A	A	A	A	A	A
483	*SWU16281	A	A	-	A	A	A	-	A	A	A	B	B	A	B	B	B	B	B	A	B	A	A	B	B	A	B	A	B	A	B	A	B	A	-	B	B	B	A	B	B	B	A	A	A	A	A	A	A
484	*SWU16487	A	B	B	B	A	A	B	B	B	B	B	B	A	A	A	B	B	A	A	A	A	B	B	B	B	A	A	B	B	A	A	B	B	B	A	B	A	B	A	B	A	A	B	A	B	B	A	B
485	*SWU16488	A	B	B	B	A	A	A	B	B	B	B	B	A	A	A	B	B	A	A	A	A	B	B	B	A	A	A	B	B	A	A	B	B	B	A	B	A	B	A	B	A	A	B	A	B	B	B	A
486	*SWU16489	A	B	B	B	A	A	-	B	B	B	B	B	A	A	A	B	B	A	A	A	A	B	B	B	A	A	A	B	B	A	A	B	B	A	A	B	B	B	A	B	A	A	B	A	B	B	A	B
487	*SWU16569	A	B	A	A	B	B	A	B	B	A	B	B	B	A	A	B	B	-	B	A	B	B	B	A	A	B	B	B	B	B	A	B	B	-	A	B	A	B	B	A	A	A	B	A	B	A	A	B
488	*SWU16573	A	-	A	A	B	B	A	B	B	A	B	B	B	A	A	B	B	-	B	A	A	B	B	A	A	B	B	B	B	B	A	-	B	-	A	B	A	B	B	A	A	A	B	A	B	A	A	B
489	*SWU16576	A	B	A	A	B	B	A	B	B	A	B	B	B	A	-	B	B	A	B	A	A	B	B	A	A	B	B	B	B	B	A	B	B	-	A	B	A	B	B	A	A	A	B	A	B	A	A	B
490	*SWU16645	A	A	A	A	A	B	A	B	B	B	B	B	A	A	A	B	B	A	A	A	B	B	B	A	B	B	B	B	B	B	A	B	A	B	A	B	A	B	B	A	A	A	B	B	A	A	A	A
491	*SWU16649	A	B	A	A	A	B	A	B	B	B	B	B	A	A	A	B	B	A	A	A	B	B	B	A	B	B	B	B	B	B	A	B	A	B	A	B	A	B	B	A	A	A	B	B	B	A	A	A
492	*SWU16651	A	B	A	A	A	B	A	B	B	B	B	B	A	A	A	B	B	A	A	A	B	B	B	A	B	B	B	B	B	B	A	B	A	B	A	B	A	B	B	A	A	A	B	B	B	A	A	A
493	*SWU16676	A	A	B	A	A	A	A	B	B	B	A	B	B	B	B	A	B	-	B	A	B	A	B	B	A	B	B	A	A	A	A	B	B	B	A	A	B	B	A	A	B	B	A	B	A	A	A	B
494	*SWU16753	B	A	B	B	A	A	B	A	B	A	B	A	A	B	A	A	A	A	B	A	A	A	B	B	A	B	B	A	B	A	A	B	B	A	A	B	A	B	A	A	B	B	A	B	B	A	A	A
495	*SWU16755	B	A	B	B	A	A	-	A	B	A	B	A	A	B	A	A	A	A	B	A	A	A	B	B	A	B	B	A	B	A	A	B	B	A	A	B	A	B	A	A	B	B	A	B	B	A	-	B
496	*SWU16777	B	A	A	B	A	A	A	A	B	A	B	A	A	B	A	A	A	A	B	A	A	A	B	B	A	B	B	A	B	A	A	A	A	A	A	B	A	B	A	B	B	A	A	B	B	A	A	A
497	*SWU16778	B	A	B	B	A	A	-	A	B	A	B	A	A	B	A	A	A	A	B	A	A	A	B	B	A	B	B	A	B	A	A	B	A	A	A	B	A	B	A	B	B	A	A	B	B	A	-	A
498	*SWU16780	B	A	-	B	A	A	-	A	B	A	B	A	A	B	A	A	A	A	B	A	A	A	B	B	A	B	B	A	B	A	A	-	A	A	A	B	A	B	A	B	B	-	A	B	B	A	-	-
499	*SWU16781	A	B	B	B	A	B	B	-	A	B	A	A	A	B	A	A	B	B	B	A	B	A	A	B	A	A	A	B	B	B	A	A	A	A	B	A	A	A	A	A	B	B	A	A	B	B	B	A
500	*SWU16782	A	B	B	B	A	B	B	B	A	B	A	A	A	B	A	A	B	B	B	A	B	A	A	B	A	A	A	B	B	B	A	A	A	A	B	A	A	A	A	A	B	B	A	A	B	B	B	A
501	*SWU16783	A	B	A	B	A	B	A	A	A	B	A	A	A	B	A	A	B	B	B	A	B	A	A	B	A	A	A	B	B	B	A	A	A	A	B	A	A	A	A	A	B	B	A	A	B	B	B	A
502	*SWU17233	A	A	A	A	B	A	A	B	B	B	B	A	A	A	A	A	A	A	B	B	A	A	B	B	A	B	A	A	B	B	A	-	A	A	A	B	A	B	A	B	B	B	A	B	B	A	A	-
503	*SWU17241	A	A	A	A	B	A	A	B	B	B	B	A	A	B	A	A	A	A	B	B	A	A	B	B	A	B	A	A	B	B	A	B	A	A	A	B	A	B	A	B	B	B	A	B	B	A	A	B
504	*SWU17251	A	A	A	A	B	A	A	B	B	B	B	A	A	B	A	A	A	A	B	B	A	A	B	B	A	B	A	A	B	B	A	B	A	A	A	B	A	B	A	B	B	B	A	B	B	A	A	B
505	*SWU17257	A	A	A	A	B	A	A	B	B	B	B	A	A	B	A	A	A	A	B	B	A	A	B	B	A	B	A	A	B	B	A	B	A	A	A	B	A	B	A	B	B	B	A	B	B	A	A	B
506	*SWU17336	A	B	B	B	B	A	B	B	B	B	B	A	A	B	A	A	A	A	B	B	A	B	B	B	A	A	A	A	A	B	B	B	B	B	A	B	B	B	A	B	A	A	A	A	A	A	B	A
507	*SWU17395	A	B	B	B	B	A	-	A	B	B	B	A	A	B	A	A	A	A	B	B	A	B	B	B	A	A	A	A	A	A	B	-	B	B	A	B	B	B	A	B	A	A	A	A	A	A	A	-
508	*SWU17419	A	B	B	A	B	A	A	A	B	B	B	A	A	A	A	A	A	A	B	B	A	A	B	B	A	A	A	A	A	A	B	B	B	B	A	B	B	B	A	B	A	A	A	A	A	B	A	B
509	*SWU17432	A	B	B	A	B	A	A	A	B	B	B	A	A	A	A	A	A	A	B	B	A	A	B	B	A	A	A	A	A	A	B	B	B	B	A	B	B	B	A	B	A	A	A	A	A	B	A	A
510	*SWU17467	A	A	B	B	B	A	-	A	B	B	B	A	A	A	A	A	A	B	B	B	A	A	B	B	A	A	A	B	A	A	B	-	B	B	A	A	B	B	A	B	A	A	A	B	A	B	A	B
511	*SWU17713	B	B	A	A	A	A	-	A	A	A	B	B	B	A	B	A	B	A	A	A	B	A	A	B	A	A	B	A	A	A	A	A	B	B	A	A	B	B	B	A	B	B	A	A	A	B	B	B
512	*SWU17715	B	B	A	A	A	A	A	A	A	A	B	B	A	A	B	A	B	A	A	A	A	A	A	B	A	A	B	A	A	A	A	A	B	B	A	A	B	B	B	A	B	B	A	A	A	B	B	B
513	*SWU17717	B	B	A	A	A	A	A	A	A	A	B	B	B	A	B	A	B	A	A	A	B	A	A	B	A	A	B	A	A	A	A	A	B	B	A	A	B	B	B	A	B	B	A	A	A	B	B	B
514	*SWU17781	B	A	A	A	A	A	A	A	A	A	B	B	A	A	B	B	B	B	B	A	B	A	A	B	B	A	B	A	A	A	A	A	B	B	A	A	B	B	B	B	B	B	A	A	A	B	B	B
515	*SWU17782	B	A	B	B	A	A	A	B	A	A	A	A	A	A	A	A	B	A	A	A	B	A	B	A	A	B	B	B	A	B	B	B	B	-	B	A	B	B	A	B	A	A	B	B	B	B	B	B
516	*SWU17787	B	B	A	A	A	A	A	A	A	A	B	B	A	A	B	B	B	B	B	A	B	A	A	B	B	A	A	A	A	A	A	A	B	B	A	B	B	B	B	B	B	B	A	-	A	B	B	B
517	*SWU17846	B	B	B	A	B	A	B	A	A	A	A	B	A	A	A	B	A	B	B	A	B	A	A	B	B	B	B	B	A	A	B	A	B	B	A	B	B	A	A	B	B	A	A	A	A	B	B	B
518	*SWU17882	B	A	B	B	A	A	B	A	B	A	A	A	B	B	A	A	A	A	B	A	A	B	A	A	B	B	B	B	A	B	A	A	B	B	B	A	B	B	A	B	A	A	B	B	A	A	B	B
519	*SWU17897	B	A	A	A	A	A	A	A	B	A	A	A	B	B	A	A	A	A	B	A	A	B	A	A	B	B	B	B	A	B	A	A	B	B	B	A	-	B	B	B	A	A	B	B	A	A	B	B
520	*SWU17990	B	A	A	A	A	B	A	A	B	B	A	A	A	B	A	A	A	A	B	B	A	A	B	A	A	B	B	A	A	B	A	B	B	A	B	B	A	B	B	B	A	A	B	B	B	A	B	B
521	*SWU17991	B	A	A	A	A	B	A	A	B	B	A	A	A	B	A	A	A	A	B	B	A	A	B	A	A	B	B	A	A	B	A	B	B	A	B	B	A	B	B	B	A	A	B	B	B	A	B	B
522	*SWU18015	B	A	A	A	A	B	A	A	B	B	A	A	A	B	A	A	A	A	B	A	A	A	B	A	A	B	B	A	A	B	A	B	B	A	B	B	A	B	B	B	A	A	B	B	B	A	B	B
523	*SWU18223	A	A	-	B	B	A	B	B	A	A	-	A	B	A	B	B	A	A	A	B	A	A	B	A	A	A	A	B	B	B	A	-	B	B	B	A	B	B	B	A	A	A	B	B	B	B	A	B
524	*SWU18488	B	A	B	B	A	A	A	A	B	B	B	B	A	B	A	B	A	A	A	B	A	A	B	B	A	B	B	A	B	A	A	B	B	B	A	A	A	B	B	A	B	B	A	A	A	B	A	B
525	*SWU18672	B	A	A	B	A	B	B	A	B	B	B	B	B	B	A	B	A	A	A	A	A	A	A	B	A	A	B	A	B	A	B	A	A	A	A	B	A	B	B	A	B	B	A	A	A	A	B	B
526	*SWU18681	B	A	B	B	A	B	B	A	B	B	B	B	A	B	A	B	A	A	A	A	A	A	A	B	A	B	B	A	B	A	B	A	A	A	A	A	A	B	B	B	B	-	A	A	A	A	B	-
527	*SWU18697	B	A	B	B	B	B	A	A	B	A	B	B	B	B	A	B	A	A	A	A	A	B	A	B	A	B	B	A	A	A	B	A	A	B	A	B	A	A	B	B	B	B	A	A	A	A	A	A
528	*SWU18698	B	A	B	B	B	B	A	A	B	A	B	B	B	B	A	B	A	A	A	A	A	B	A	B	A	B	B	A	A	A	B	A	A	B	A	B	A	A	B	B	B	B	A	A	A	A	B	A
529	*SWU18876	A	B	B	B	B	B	-	B	A	A	B	A	A	A	A	A	B	B	A	A	A	B	A	A	B	A	A	B	B	B	A	A	A	A	A	A	A	B	B	A	A	A	B	A	B	A	A	B
530	*SWU18881	A	B	B	B	B	B	B	B	A	A	B	A	A	A	A	A	B	B	A	A	A	B	A	A	A	A	A	A	B	B	A	B	A	B	A	A	A	B	B	A	A	A	B	-	B	A	A	B
531	*SWU18919	B	A	B	B	B	A	B	A	B	A	B	B	B	B	A	B	A	A	A	A	B	B	A	A	A	B	B	A	A	A	B	A	B	B	A	B	B	A	B	B	B	B	A	A	A	A	B	A
532	*SWU18959	A	B	A	A	B	A	A	B	B	A	B	A	B	A	A	B	A	A	B	B	A	A	B	B	A	A	B	A	B	A	A	A	B	A	A	A	B	A	A	B	B	B	B	A	B	A	A	A
533	*SWU19129	B	B	-	B	B	B	B	B	A	B	A	B	B	A	B	A	A	B	B	B	A	B	B	B	B	A	A	A	A	B	A	B	A	B	A	A	B	A	A	A	B	B	A	A	A	A	B	B
534	*SWU19144	B	B	A	B	B	B	B	B	A	B	A	B	B	A	B	A	A	B	B	B	A	B	B	B	B	A	A	A	A	B	A	B	A	B	A	A	B	A	A	A	B	B	A	A	A	A	B	B
535	*SWU19184	B	B	-	A	A	B	-	A	A	A	A	B	A	A	B	B	B	A	B	B	A	A	A	A	A	B	A	B	B	B	B	A	A	B	B	A	B	A	A	A	A	A	A	A	A	B	A	-
536	*SWU19249	B	A	A	A	A	A	-	A	A	A	A	B	A	A	B	B	B	A	B	B	A	A	A	A	A	B	A	B	B	B	B	A	A	B	B	A	A	A	A	A	A	A	A	A	A	B	A	B
537	*SWU19411	B	B	B	B	A	B	B	-	A	B	A	B	B	A	B	A	A	B	B	A	A	B	A	A	A	B	A	A	B	-	A	A	B	-	A	A	B	A	A	A	A	A	A	B	A	A	B	B
538	*SWU19412	B	B	B	B	A	B	B	B	A	B	A	B	B	A	B	A	A	B	B	A	A	B	A	A	A	B	A	A	B	A	A	A	B	A	A	A	B	A	A	A	A	A	A	B	A	A	B	B
539	*SWU19413	B	B	B	B	A	B	B	B	A	B	A	B	B	A	B	A	A	B	B	A	A	B	A	A	A	B	A	A	B	A	A	-	B	A	A	A	B	A	A	A	A	A	A	B	A	A	B	B
540	*SWU19416	B	B	B	B	A	B	B	B	A	B	A	B	B	A	B	A	A	B	B	A	A	B	A	A	A	B	A	A	B	A	A	A	B	A	A	A	B	A	A	A	A	A	A	B	A	A	B	B
541	*SWU19430	B	B	B	B	A	B	B	B	A	B	A	B	B	A	B	A	A	B	B	A	A	B	A	A	A	B	A	A	B	A	A	A	B	A	A	A	B	A	A	A	A	A	A	B	A	A	B	B
542	*SWU19431	B	B	-	B	A	B	B	B	A	B	A	B	B	A	B	A	A	B	B	A	A	B	A	A	A	B	B	B	B	A	A	A	B	A	A	A	B	A	A	A	A	A	A	B	A	A	B	-
543	*SWU19434	B	B	B	B	A	B	B	B	A	B	A	B	B	A	B	A	A	B	B	A	A	B	A	A	A	B	A	A	B	A	A	A	B	A	A	A	B	A	A	A	A	A	A	B	A	A	B	B
544	*SWU19541	A	A	A	A	B	B	A	A	B	A	A	B	B	A	B	B	B	A	B	A	A	A	A	A	A	A	A	B	B	B	B	A	A	B	B	A	B	B	A	B	A	A	A	A	A	B	A	B
545	*SWU19606	B	A	B	A	B	B	B	A	B	A	A	B	B	A	B	B	B	A	B	A	A	A	A	A	A	A	A	B	B	B	B	A	A	B	B	B	B	B	A	B	A	A	A	A	A	B	B	B
546	*SWU19654	-	-	-	A	B	B	-	A	B	A	A	B	B	A	B	B	B	A	B	A	A	A	A	A	A	A	A	B	B	B	B	A	A	B	B	B	B	B	B	B	A	A	A	A	A	B	A	B
547	*SWU19656	A	A	A	A	B	B	A	A	B	A	A	B	B	A	B	B	B	A	B	A	A	A	A	A	A	A	A	B	B	B	B	A	A	B	B	B	B	B	B	B	A	A	A	A	A	B	A	A
548	*SWU19763	B	B	A	B	A	A	B	B	A	B	B	B	A	B	-	B	A	A	B	B	A	B	A	B	A	B	A	B	B	B	A	A	A	A	A	A	B	A	A	B	A	A	A	B	A	A	B	B
549	*SWU19815	B	B	A	B	A	B	B	B	A	A	B	B	A	B	A	B	B	B	A	B	A	A	A	B	B	A	A	B	A	B	A	A	B	B	A	A	B	B	A	B	A	A	A	A	B	A	B	A
550	*SWU19848	B	B	B	B	A	B	B	A	A	A	B	A	A	B	B	B	B	A	A	B	A	B	A	B	B	B	A	-	A	A	A	A	B	B	A	A	A	B	A	B	A	A	A	B	B	A	B	B
551	*SWU19888	B	A	A	A	-	B	A	A	B	A	B	B	-	A	A	A	B	A	B	B	-	A	B	B	A	B	B	A	-	A	A	B	B	B	B	A	A	A	B	A	A	A	A	A	A	B	B	A
552	*SWU20033	A	A	B	B	B	A	B	A	A	B	B	B	A	A	A	B	B	B	A	A	A	B	A	B	B	B	A	B	B	A	A	A	A	A	A	B	B	A	A	B	A	A	A	A	-	A	A	B
553	*SWU20035	A	A	B	B	B	A	B	A	A	B	B	B	A	A	A	B	B	B	A	A	A	B	A	B	B	B	A	B	B	A	A	A	A	A	A	B	B	A	A	B	A	A	A	A	B	A	A	B
554	*SWU20064	A	A	B	B	B	A	B	-	A	B	B	B	A	A	B	B	B	B	A	A	A	B	A	-	B	B	A	B	B	A	A	A	A	A	A	A	B	A	A	B	A	A	A	A	B	A	A	B
555	*SWU20246	B	A	-	A	B	B	-	B	B	A	A	B	B	A	B	B	B	A	B	A	B	A	A	A	A	A	A	B	B	A	A	-	B	A	B	A	B	A	A	B	A	A	B	A	B	B	A	A
556	*SWU20260	A	B	A	B	A	B	B	B	B	A	A	A	A	A	A	A	B	A	A	B	B	B	A	A	A	B	B	B	B	A	B	A	B	-	B	A	A	A	B	B	B	B	A	A	B	B	A	B
557	*SWU20341	A	B	A	A	A	B	-	A	A	B	B	B	B	B	B	A	A	A	A	A	B	A	B	B	B	B	A	B	A	B	A	B	A	B	A	A	A	A	B	B	A	A	B	A	B	A	B	B
558	*SWU20501a	A	A	-	A	B	-	A	B	B	B	A	B	B	A	A	B	B	A	B	A	B	A	B	B	A	A	A	B	A	A	A	B	B	A	B	A	B	A	A	B	A	A	A	A	B	B	A	A
559	*SWU20501b	B	B	A	A	A	A	A	B	A	A	A	B	A	B	A	B	B	A	A	B	B	B	A	A	A	B	B	B	A	A	B	A	B	B	A	A	A	B	B	A	B	B	A	B	B	B	A	B
560	*SWU20511	B	B	A	A	A	A	A	B	A	A	A	B	A	B	A	B	B	A	A	B	B	B	A	A	A	B	B	B	A	A	B	A	B	B	A	A	A	B	B	A	B	B	A	B	B	B	A	B
561	*SWU20636	B	B	A	B	A	A	A	B	A	A	A	B	B	B	A	B	A	B	B	A	B	A	B	A	B	B	B	-	A	B	B	B	B	B	B	A	A	B	A	B	B	A	B	B	B	A	A	B
562	*SWU20649	B	B	-	B	A	B	-	B	A	A	A	B	A	B	A	B	A	B	B	B	A	A	B	A	B	B	B	A	A	B	B	B	B	B	B	A	A	B	A	A	B	A	B	B	B	B	A	B
563	*SWU20675	B	B	A	B	A	B	A	B	A	B	A	B	A	B	A	B	A	B	A	A	A	A	B	A	B	B	B	A	A	B	B	B	B	B	B	A	A	B	A	A	B	A	A	B	B	B	B	B
564	*SWU20689	B	A	-	B	-	B	B	-	A	A	A	B	A	B	A	B	A	B	A	A	B	B	B	A	-	B	B	B	A	B	B	A	-	A	B	-	A	A	B	-	B	B	B	B	B	A	A	A
565	*SWU20700	B	B	B	B	A	B	B	B	A	B	A	B	A	B	A	B	A	A	A	A	A	B	B	A	B	B	B	A	A	B	B	B	B	B	B	A	A	B	A	B	B	A	A	B	B	B	B	B
566	*SWU20813	A	A	A	B	B	A	B	A	B	B	A	A	A	B	B	A	B	A	B	B	A	B	B	A	B	B	A	B	B	A	A	A	B	A	B	A	B	B	B	A	B	A	A	A	-	B	B	-
567	*SWU20913	A	A	B	B	B	B	B	B	B	A	B	B	A	B	B	A	B	B	B	B	A	A	B	A	B	B	A	B	A	B	A	B	B	B	B	B	B	B	A	B	A	B	A	B	B	B	A	B
568	*SWU20914	A	A	B	B	B	B	B	B	A	A	B	B	A	A	B	A	B	B	B	B	A	A	B	A	B	B	A	A	A	B	A	B	B	-	A	B	B	A	A	B	A	B	A	B	B	A	A	B
569	*SWU20917	A	A	B	B	B	B	B	B	A	A	B	B	A	A	B	A	B	B	B	B	A	A	B	A	B	B	A	A	A	B	A	B	B	-	A	B	B	A	A	B	A	B	A	B	B	A	A	B
570	*SWU21415	A	B	-	B	A	A	-	B	A	A	B	A	A	B	A	A	A	B	B	A	A	A	A	B	A	B	A	A	B	A	A	A	B	-	B	B	A	A	B	A	A	B	B	A	A	B	A	A
571	*SWU21485	A	B	B	B	A	B	B	B	A	A	B	A	B	B	A	A	A	B	B	A	A	B	A	B	-	B	A	A	B	B	A	A	A	A	B	A	A	A	B	A	A	B	B	A	A	B	B	B
572	*SWU21533	B	B	-	B	-	A	B	A	A	B	A	A	A	A	A	A	A	B	B	A	B	A	B	B	A	A	A	A	A	B	A	B	A	-	B	B	B	A	A	A	A	A	B	B	A	A	A	B
573	*SWU21538	B	B	A	B	A	A	B	A	A	B	A	A	A	A	A	A	A	B	B	A	B	A	B	B	A	A	A	A	A	B	A	-	A	A	B	B	-	A	A	A	A	A	B	B	A	A	A	B
574	*SWU21585	A	B	A	B	A	A	B	-	A	A	A	A	B	A	B	-	A	B	A	A	B	A	A	B	A	A	A	A	B	B	B	A	B	B	B	B	B	A	A	A	A	A	A	B	A	A	B	A
575	*SWU21586	A	B	A	B	A	A	B	A	A	A	A	A	B	A	-	A	A	B	A	A	B	A	A	B	A	A	A	A	B	B	B	A	B	B	B	B	B	A	A	A	A	A	A	B	A	A	B	A
576	*SWU21617	B	B	B	B	B	A	B	A	A	B	B	B	A	B	B	A	B	A	A	B	B	A	A	B	B	A	A	B	B	A	A	A	A	A	A	A	B	A	B	A	A	A	A	A	B	A	B	B
577	*SWU21635	A	B	B	B	A	A	B	A	A	A	B	A	B	A	B	A	B	B	A	A	B	B	A	B	A	A	A	A	A	B	A	B	B	A	B	B	B	A	-	B	B	A	A	B	A	A	B	B
578	*SWU21646	A	B	-	B	A	A	B	A	A	A	B	A	B	A	B	A	B	B	A	A	B	B	A	B	A	B	A	A	A	B	A	A	B	A	B	B	B	A	A	B	B	A	A	B	A	A	B	B
579	*SWU21718	A	A	A	-	A	A	A	A	A	B	B	B	-	A	B	A	A	B	B	A	A	B	A	B	A	A	A	B	A	-	A	A	A	A	A	-	B	B	B	B	A	A	B	B	A	A	A	A
580	*SWU21800	B	A	B	B	B	B	B	A	A	B	A	B	A	B	B	A	A	A	B	A	B	B	B	A	A	B	B	A	B	B	B	B	A	A	B	B	B	B	A	A	B	B	A	B	A	A	A	B
581	*SWU22187	A	B	A	A	A	B	A	A	B	B	A	B	B	A	A	A	A	B	A	A	B	A	B	A	A	B	B	A	B	B	B	B	A	B	B	A	B	B	A	B	B	A	B	A	A	A	A	A
582	*SWU22192	A	B	A	A	A	B	A	A	B	B	A	B	B	A	A	A	A	B	A	A	B	A	B	A	A	B	B	A	B	B	B	B	A	B	B	A	B	B	A	B	B	A	B	A	A	B	-	B
583	*SWU22281	A	B	A	A	A	B	-	A	B	B	A	B	B	A	B	A	A	B	A	A	B	A	B	A	B	A	B	A	B	B	B	B	A	B	B	A	B	A	A	A	B	A	B	A	A	B	A	B
584	*SWU22287	A	B	A	A	A	B	A	A	B	B	A	B	B	A	B	A	A	B	A	A	B	A	B	A	B	A	B	A	B	B	B	B	A	B	B	A	B	A	A	A	B	A	B	-	A	B	-	B
585	*SWU22290	A	B	A	A	A	-	A	A	B	B	A	B	B	A	B	A	A	B	A	A	B	A	B	A	B	A	B	A	B	B	B	B	A	B	B	A	B	A	A	A	B	A	A	A	B	A	A	-
586	*SWU22309	A	A	-	-	B	-	-	-	B	A	A	A	A	B	A	A	B	A	A	A	B	A	-	A	A	-	A	A	B	A	-	A	B	A	B	-	B	-	A	B	-	A	B	A	-	B	-	B
587	*SWU22324	A	A	B	-	B	B	B	A	B	A	B	A	A	B	A	A	B	A	A	A	B	A	A	A	A	B	A	A	B	A	A	A	B	A	B	B	A	B	A	A	A	A	A	A	B	A	B	A
588	*SWU22338	A	A	B	B	B	B	-	A	B	A	A	B	A	A	A	A	B	A	-	A	A	A	A	A	A	B	A	A	B	A	A	A	B	A	B	B	B	A	A	B	A	A	A	B	B	A	B	A
589	*SWU22339	A	A	B	B	B	B	B	A	B	A	A	B	A	A	A	A	B	A	B	A	A	A	A	A	A	B	A	A	B	A	A	A	B	A	B	B	B	A	A	B	A	A	A	B	B	A	B	A
590	*SWU22374	-	A	B	B	-	-	B	A	B	A	A	B	A	B	-	A	B	B	B	-	A	A	A	A	A	B	A	A	B	A	A	A	B	A	B	B	B	A	A	B	A	A	A	B	B	A	B	-
591	*SWU22413	A	A	B	B	B	A	A	A	B	B	B	B	B	B	B	A	A	-	-	A	A	A	A	A	B	-	-	A	B	A	A	B	B	-	B	-	B	A	B	B	A	A	A	B	B	B	-	B
592	*TMB0071	A	A	A	A	B	A	A	A	A	A	B	B	A	B	A	B	A	A	B	B	B	B	B	A	A	B	B	A	B	B	B	B	A	B	A	A	B	A	B	B	A	A	A	B	B	A	A	A
593	*TMB0107	B	A	A	A	A	A	A	A	A	B	A	A	A	B	A	A	A	A	B	A	A	B	A	A	B	B	B	B	A	B	A	A	B	A	B	A	B	B	B	B	A	A	B	B	B	A	B	B
594	*TMB0628	A	A	-	A	A	A	A	A	A	A	B	B	A	B	B	B	B	B	A	B	A	A	B	B	A	B	A	B	A	B	A	B	A	B	B	B	B	A	B	B	B	A	A	A	A	A	A	A
595	*TMB1268	B	A	A	B	A	A	B	A	A	A	B	A	A	A	B	B	A	A	A	A	B	A	B	B	-	B	B	A	B	A	B	B	B	B	B	B	A	A	A	A	A	A	B	B	B	B	B	B
596	*TMB1296	B	B	-	A	A	A	-	A	A	A	B	B	B	A	B	A	B	A	A	A	B	A	A	B	A	A	B	A	A	A	A	A	B	B	A	A	B	B	B	A	B	B	A	A	A	B	B	B
597	*TMB1638	A	A	A	A	A	A	A	A	A	B	B	B	A	A	B	A	A	B	B	A	A	B	A	B	A	A	A	B	A	B	A	A	A	A	A	B	B	B	B	B	A	A	B	B	A	A	A	A
598	*TMB2386	-	B	B	B	B	B	B	B	B	B	B	A	B	A	A	A	B	B	A	A	B	A	A	A	B	B	A	A	B	A	A	A	A	A	B	B	B	A	A	B	A	A	A	B	A	B	B	B
599	*TMB2940	-	-	-	A	B	B	-	A	B	A	A	B	B	A	B	B	B	A	B	A	A	A	A	A	A	A	A	B	B	B	B	A	A	B	B	A	B	B	A	B	A	A	A	A	-	B	A	B
600	*ICR00010	A	B	A	-	B	-	B	A	-	B	B	B	A	A	B	B	B	B	A	-	A	A	A	-	A	B	B	B	A	B	B	B	B	-	-	B	-	-	-	-	-	-	B	-	B	-	B	B
601	*ICR00016	B	B	A	A	B	B	B	B	B	B	B	B	B	A	B	B	B	B	A	A	B	A	A	B	A	B	B	B	B	A	B	A	-	B	-	-	B	A	A	B	B	A	A	-	B	A	B	B
602	*ICR00093	B	B	A	-	A	A	A	B	A	A	A	B	A	A	A	A	B	A	B	B	B	B	A	A	A	B	B	B	B	A	B	A	B	A	B	A	A	B	B	B	B	B	A	A	B	B	A	B
603	*ICR00121	A	A	B	B	B	A	A	A	A	A	B	A	B	A	B	A	A	B	B	B	B	A	B	A	A	A	B	B	B	B	B	A	A	B	B	B	B	B	B	B	B	B	B	B	B	A	A	A
604	*ICR00142	B	B	B	B	B	B	B	B	B	B	B	B	B	B	B	B	B	B	A	A	A	B	B	B	B	A	A	A	A	A	B	B	B	B	-	A	A	A	B	B	B	B	A	-	B	B	B	B
605	*ICR00143	A	B	A	-	B	B	A	A	B	A	A	B	B	A	A	B	B	B	A	A	B	A	A	B	B	B	A	B	B	A	A	A	B	B	B	B	B	B	B	B	A	B	B	B	B	B	A	A
606	*ICR00307	A	A	A	A	-	B	B	A	A	B	B	A	-	A	B	A	B	A	A	A	-	A	A	A	A	A	A	B	B	A	B	B	A	A	A	B	B	A	A	A	A	A	B	A	A	A	A	A
607	*ICR00417	A	B	B	-	B	B	B	A	A	A	A	A	A	B	A	A	A	A	B	A	B	B	B	A	B	B	A	B	A	B	B	B	B	A	B	B	B	A	B	B	A	A	A	A	A	A	B	A
608	*ICR00500	B	B	B	A	B	B	-	A	A	A	A	A	B	A	B	B	A	B	A	A	A	A	A	B	A	B	-	-	A	A	A	-	A	A	-	A	A	B	A	A	A	A	B	A	B	A	A	A
609	*ICR00647	-	B	A	A	A	B	-	A	A	-	B	B	B	B	-	A	A	A	A	A	B	A	B	B	B	B	A	B	A	B	A	B	A	B	A	A	A	B	B	B	B	A	B	A	B	A	B	B
610	*ICR01320	A	A	A	B	A	B	B	A	A	A	A	B	A	A	B	A	A	A	B	A	A	B	B	A	B	A	B	A	A	A	B	B	A	B	A	A	B	B	A	A	B	B	B	B	A	B	A	B
611	*ICR01566	A	B	A	A	A	B	A	A	A	A	A	A	B	-	B	A	A	A	A	A	A	A	A	B	A	B	A	B	A	A	A	A	A	A	A	A	A	A	A	A	A	A	B	A	B	A	A	A
612	*ICR01638	B	A	B	B	B	B	B	B	A	B	B	B	A	B	B	A	B	B	A	A	A	A	B	A	B	B	A	A	B	A	B	B	B	B	A	B	B	B	A	B	A	A	A	B	B	B	A	B
613	*ICR01729	A	B	B	B	A	B	B	B	A	A	B	A	B	B	B	A	A	B	B	A	A	B	A	B	B	A	A	A	B	B	A	A	A	B	-	A	A	A	B	A	A	B	B	B	A	B	B	B
614	*ICR01787	B	A	B	A	A	-	A	B	B	B	A	A	B	B	A	A	B	A	B	A	A	B	B	B	A	A	A	A	A	A	B	B	A	B	A	B	A	A	A	A	A	A	B	A	B	A	A	B
615	*ICR01810	-	A	B	A	A	A	A	A	B	B	A	A	B	B	A	A	B	A	B	A	A	B	B	B	A	A	A	A	A	A	B	B	A	B	-	B	A	A	A	A	A	B	B	A	B	A	B	B
616	*ICR01834	-	A	B	A	A	A	A	A	A	A	B	A	A	A	A	A	A	A	A	B	A	A	A	A	A	A	A	A	A	A	A	A	A	B	A	B	A	A	A	A	B	A	A	A	B	A	A	A
617	*ICR01949	B	A	B	B	B	B	-	A	A	B	B	B	A	A	A	A	B	B	A	A	A	A	B	A	B	B	A	A	B	B	B	B	B	B	B	B	B	B	A	B	A	A	A	B	B	-	A	B
618	*ICR02258	B	A	A	B	A	B	B	B	B	B	A	A	A	A	A	A	A	A	A	B	A	A	B	B	B	A	B	B	B	B	B	B	B	A	-	B	B	A	A	A	B	A	B	-	B	B	B	A
619	*ICR02589	B	B	B	B	A	A	A	B	A	A	B	A	A	A	A	A	B	B	B	B	B	B	A	B	A	B	A	A	A	A	A	A	A	A	A	A	A	A	A	A	A	A	A	A	B	B	B	B
620	*ICR02737	B	A	-	A	B	B	A	A	B	A	A	B	B	A	B	B	B	A	B	A	A	A	A	A	A	A	A	B	B	B	B	A	A	B	B	A	B	B	A	B	A	A	A	A	A	B	A	A
621	*ICR02849	A	A	B	B	A	B	A	A	B	A	A	B	A	B	A	B	B	A	A	A	B	A	A	A	A	B	A	A	B	A	B	A	B	A	B	B	A	B	B	A	A	A	B	A	B	A	B	B
622	*ICR02862	A	A	A	A	A	A	A	B	A	A	A	A	B	A	A	B	A	B	A	A	B	B	A	-	A	A	A	A	A	A	B	A	B	A	-	A	A	A	A	A	A	A	B	A	A	A	A	A
623	*ICR03107	-	-	-	-	-	-	-	-	-	-	-	-	-	-	-	-	-	-	-	-	-	-	-	B	A	B	B	A	B	A	B	B	B	A	-	B	B	A	A	B	A	A	A	-	A	B	B	A
624	*ICR03206	A	A	B	B	B	B	A	B	B	A	B	A	A	A	A	B	B	B	A	A	A	A	A	A	A	A	A	B	B	A	A	A	A	A	B	B	B	B	B	A	A	A	A	A	A	A	B	A
625	*ICR03295	A	B	A	A	A	A	A	A	A	B	B	B	A	B	A	B	A	B	B	A	A	A	A	B	B	A	A	A	A	A	B	A	A	B	B	A	B	A	B	B	A	B	B	B	A	B	B	B
626	*ICR03391	B	B	B	B	B	B	B	B	B	B	B	B	A	B	B	B	B	B	A	B	A	B	B	A	A	A	A	A	A	B	A	B	A	B	B	A	B	A	A	A	A	A	B	B	B	B	B	B
627	*ICR03724	A	B	A	A	A	A	A	B	A	B	B	B	A	A	A	B	A	B	B	A	B	B	B	B	B	A	A	A	B	B	B	B	A	B	B	A	A	B	B	B	A	A	B	-	A	B	B	B
628	*ICR03725	A	B	A	A	A	A	A	B	A	B	B	B	A	A	A	B	A	B	B	A	B	B	B	A	B	A	A	A	B	B	B	A	A	B	-	A	A	B	B	A	A	A	B	B	A	B	B	B
629	*ICR03943	B	B	A	B	B	B	B	B	B	B	B	A	B	B	B	B	B	A	A	A	A	B	B	B	B	B	B	B	B	A	B	B	B	A	A	A	A	B	B	B	B	B	B	A	A	B	B	B
630	*ICR04408	A	A	-	A	B	B	A	A	A	B	-	B	A	-	-	-	A	B	-	-	-	B	A	B	A	B	-	-	A	A	B	A	A	-	-	-	-	A	-	A	A	-	-	-	-	B	A	B
631	*ICR04705	A	A	A	A	A	B	A	A	B	A	A	A	B	A	A	B	A	B	A	A	B	A	B	A	B	A	B	A	B	B	B	B	A	B	-	B	B	A	A	A	B	B	A	A	B	A	A	B
632	*ICR05924	A	A	A	A	B	B	A	A	B	A	A	B	B	A	B	B	B	A	B	A	A	A	A	A	A	A	A	B	B	B	B	A	A	B	-	A	B	B	A	B	A	A	A	A	A	A	A	B
633	*ICR07050	A	B	A	B	A	B	-	-	-	A	A	A	A	A	-	A	B	A	A	B	B	B	A	A	A	B	B	B	B	A	B	A	B	A	B	A	A	B	B	B	B	B	A	A	B	A	A	B
634	*ICR07393	B	A	A	A	B	B	A	-	A	B	A	A	B	-	B	A	A	-	A	B	A	A	B	B	B	B	B	A	A	B	B	B	B	B	-	A	B	B	B	B	B	A	A	-	B	A	A	A
635	*ICR08245	-	A	B	B	A	A	B	A	B	-	A	B	B	B	B	B	B	A	A	A	B	B	B	A	A	B	A	A	A	A	A	B	A	B	-	B	A	A	A	A	B	B	B	B	B	B	A	A
636	*ICR08249	B	A	B	B	B	A	B	A	A	B	A	A	B	A	B	B	B	B	B	B	B	B	A	A	A	B	B	B	A	B	B	B	A	A	-	A	B	A	A	B	A	A	A	A	A	B	A	A
637	*ICR10177	B	A	A	A	B	B	A	A	B	-	A	B	B	A	B	B	B	A	B	A	A	B	A	A	A	B	B	A	A	B	B	A	A	B	-	B	B	B	A	B	A	A	A	A	A	B	A	B
638	*ICR10227	B	A	A	A	A	A	A	A	B	B	B	B	A	A	A	B	B	B	B	B	A	B	B	A	B	B	A	A	A	A	A	A	A	B	B	B	A	B	B	B	A	A	A	B	A	B	B	B
639	*ICR10344	A	A	A	A	A	A	A	A	A	A	B	B	A	B	B	B	A	A	A	B	A	A	B	B	A	B	A	A	A	A	B	A	A	-	A	A	A	B	B	B	B	A	A	-	A	A	A	A
640	*ICR10602	A	B	A	-	B	B	A	A	B	A	A	B	B	A	B	B	B	A	B	-	-	A	A	A	A	A	-	-	-	B	B	A	A	-	-	-	-	-	B	B	A	A	-	-	A	B	A	B
641	*ICR10808	B	A	B	A	B	B	B	A	B	A	-	B	B	A	B	B	B	A	B	A	A	A	A	A	A	A	A	B	B	B	B	-	A	B	-	A	B	B	A	B	A	A	A	A	A	B	A	B
642	*ICR10853	-	-	-	A	B	B	A	A	-	A	-	-	-	A	B	B	B	A	-	A	A	A	A	A	-	A	-	B	B	B	B	A	A	-	-	A	B	B	A	B	-	-	A	-	A	B	A	A
643	*ICR10890	B	A	-	A	B	B	A	A	B	A	A	B	B	A	B	B	B	A	B	A	A	A	A	A	A	A	A	B	B	B	B	A	A	B	-	B	B	B	A	B	A	A	A	A	A	B	A	B
644	*ICR11064	A	A	B	B	B	-	A	B	A	A	B	B	B	B	A	B	B	B	A	B	A	B	-	A	B	A	A	A	B	B	A	B	B	A	-	B	A	A	A	A	A	A	A	A	A	A	B	A
645	*ICR11205	A	A	B	B	B	B	A	A	A	-	-	A	-	-	A	B	B	B	A	A	A	B	B	A	B	B	B	B	B	A	B	B	B	A	-	A	A	B	A	A	B	B	A	-	A	B	A	B
646	*ICR11559	A	A	B	B	A	B	B	A	A	A	-	-	B	A	-	A	A	A	A	A	A	B	B	A	B	A	-	A	A	A	B	B	A	B	-	A	B	B	A	A	B	B	B	-	A	B	-	-
647	*ICR11883	A	A	B	B	A	B	B	A	A	A	A	B	A	A	B	-	A	A	A	A	A	B	B	A	B	A	B	A	A	A	B	B	A	B	-	A	B	B	A	A	B	B	B	B	A	B	-	B
648	*ICR11884	B	A	A	A	A	A	A	B	A	B	B	A	B	B	B	B	A	B	B	A	A	B	B	B	A	A	B	B	B	A	A	B	B	B	-	A	B	A	A	A	A	A	B	B	A	A	A	A
649	*ICR11885	B	A	A	B	A	B	B	A	A	A	A	B	A	A	B	A	A	A	A	A	A	B	-	A	B	-	B	A	A	A	B	B	A	B	-	A	B	B	A	A	B	B	B	B	A	B	A	A
650	*ICR11957	A	A	-	B	A	B	B	A	A	A	A	B	A	A	B	A	A	A	A	A	A	B	B	A	B	A	B	A	A	A	B	B	A	B	-	A	B	B	A	A	B	B	B	-	A	B	A	B
651	*ICR12037	A	B	B	-	-	B	B	-	A	A	A	A	A	B	A	A	A	A	B	A	B	B	B	A	B	B	A	B	A	B	B	B	B	A	-	B	B	A	-	B	A	A	A	A	A	A	B	A
652	*ICR12130	A	A	A	A	A	B	A	B	A	B	B	A	B	A	A	B	B	B	A	A	B	A	A	B	B	A	B	A	A	A	A	A	A	B	-	B	A	A	B	B	A	A	A	B	B	B	B	A
653	*ICR12228	A	A	A	A	A	B	A	B	A	B	B	B	B	B	A	-	B	B	B	A	A	A	A	B	B	A	A	A	A	A	A	A	A	-	-	B	B	A	B	B	A	A	A	A	A	B	A	A
[truncated: 129 more columns]

## Sheet: RIL trait
	E1	E1	E1	E1	E1	E2	E2	E2	E2	E2	E3	E3	E3	E3	E3
Num	SY	LY	BNP	BW	LP	SY	LY	BNP	BW	LP	SY	LY	BNP	BW	LP
1	55.4938	20.9801	13.4375	4.92833	37.8379	64.0321	24.1061	21.3125	4.23367	37.6239	84.3125	29.93	20.0625	4.68333	35.4276
2	54.4062	21.1367	14.125	4.21833	38.8975	60.0919	23.5543	23.4375	4.01117	39.5421	91.875	33.4272	22.1429	4.75	36.4305
3	43.5438	17.8888	14.25	4.97	41.1482	66.7037	26.9278	23.5	4.04817	40.3684	76.9464	31.0684	20.9375	4.33333	40.3918
4	43.4875	17.3993	12.5	4.76667	40.2092	46.1814	17.9112	16	3.70933	38.8843	50.8929	19.5923	18.3125	4.40741	38.6236
5	29.1875	10.724	7.25	4.56	36.7196	40.66	15.7647	12.6875	3.78733	38.7632	59.4375	20.1932	15.125	4.225	34.0909
6	45.2125	19.5278	11.25	5.29333	43.1224	50.6587	21.2496	15.0089	4.25432	41.9396	57.4464	22.7825	18	4.25331	39.717
7	47.9313	20.1122	12.5625	4.845	41.9644	51.7844	21.3796	20.8125	3.55024	41.2574	56.375	23.5981	18.8125	4.725	41.9116
8	61.3812	24.0435	13.8125	5.395	39.2367	74.9435	30.703	20.25	4.19654	40.9665	63.625	23.2177	18	4.49167	36.4864
9	46.1812	19.1447	11.9196	5.05333	41.3819	48.4981	19.6267	15.125	4.1815	40.5368	48.875	17.6139	15.9375	4.83333	36.4703
10	68.4062	26.4468	16.0625	5.39667	38.6458	66.4943	27.2146	17.9375	4.97714	40.8886	91.6875	34.1416	19.5625	5.55	37.2386
11	55.6562	22.5989	17.6875	4.25333	40.6332	67.5206	28.4766	23.375	3.35482	41.8714	50.6875	19.7359	26.1875	4.1	39.1148
12	35.0875	13.7258	13.875	4.44167	39.1412	67.1619	26.5746	23.6875	3.65994	39.5557	85	32.7743	21.3125	4.38043	38.5072
13	55.6688	22.8248	14.4375	5.09833	40.9864	64.7581	26.1973	18.875	4.10904	40.4673	71.125	26.3197	17.8125	4.71667	36.6947
14	52.9875	19.5009	15.25	4.97667	36.8034	73.9481	28.0423	22.0625	4.40611	37.8019	50.9375	17.1284	16.9375	4.44697	33.6269
15	58.6625	23.2486	13.4375	5.41333	39.7032	64.2978	25.9186	17.6875	4.17842	40.1892	88.5	35.0175	19.75	4.5954	39.476
16	70.3688	28.6509	16.3125	5.28333	40.7277	75.2644	30.1125	22	3.89267	39.8303	69.0089	26.9902	17.8125	4.65	39.0673
17	68.0813	26.0343	18	5.35667	38.2456	77.8313	30.2102	22.75	4.22864	38.8203	88.75	33.5758	23.875	4.81667	38.052
18	59.7875	23.7376	17.125	4.18333	39.7067	77.2537	30.065	23.875	3.5704	38.8273	71.5625	25.8064	21.125	3.88	36.0315
19	57.9438	21.6817	12.0625	5.12833	37.3117	62.2906	24.7256	16	4.74077	39.5829	79	29.197	15.8125	5.05	36.9434
20	78.7062	29.4634	17.5	4.88833	37.4379	72.5544	29.0243	22.25	3.96418	39.9742	69.4375	25.9527	19.1875	4.81667	37.3754
21	80.6187	30.1796	21.0625	5.20667	37.467	76.0119	29.7041	20.5	5.08317	39.0661	90.125	34.9327	19.5	5.33333	38.7531
22	70.2438	26.6076	16.75	5.18333	37.8865	81.375	31.0109	23.3125	4.26333	38.1434	72	26.7217	17.1875	4.81667	37.0837
23	46.1562	16.3701	12.5625	4.2175	35.5307	42.2125	17.1375	14.8125	3.86317	40.5785	59.4375	20.6448	23	4.70172	34.6218
24	49.1562	18.7971	14.5	4.15667	38.1697	70.4606	28.5349	21.375	3.75667	40.5271	67.9375	25.2026	20.5625	4.42857	37.0968
25	93.7375	37.7101	16.6875	4.92667	40.1027	89.12	35.5418	22.875	4.385	39.9006	81	30.9249	18.8125	5.14394	38.1823
26	64.0312	25.7939	17.8125	5.19667	40.3363	59.0294	22.2733	20.125	4.19333	37.7086	93.0625	37.1221	20.5	4.76667	39.8718
27	47.4152	20.0453	14.5625	4.43	42.3079	62.1931	25.6177	19.4375	3.77103	41.2412	68.5	26.9707	21	4.93333	39.5509
28	65.2188	23.8507	15.25	5.78667	36.575	69.2281	26.6621	17.5	4.55444	38.5454	95.3125	35.6135	17.6875	5.8	37.3575
29	68.9062	26.8536	13.75	4.90167	38.9679	60.3262	22.3322	18.3125	4.01225	37.0163	69.625	25.3169	19.25	4.26667	36.3378
30	59.7259	24.7289	18.375	5.18167	41.38	73.8594	29.0958	21.375	4.38	39.3909	87.3125	35.1608	18.375	4.76667	40.2366
31	50.3312	19.6161	16.5	5.11333	38.9872	64.4712	23.8959	20.9375	4.29867	37.1881	61.0089	21.7037	17.9911	5.2	35.5763
32	59.5563	22.9039	17.125	5.23333	38.4671	65.1287	25.2273	17.625	4.68417	38.7345	92	34.6334	16.5	5.28333	37.5538
33	51.625	21.3672	16	4.87667	41.3212	63.8225	24.4428	21.875	3.65571	38.2193	75.3125	29.2469	22.5	4.08333	38.8129
34	49.9062	20.2587	14.75	5.18333	40.586	62.0906	24.4237	20.4375	4.59	39.3781	111.062	42.3588	23.3125	5.41667	38.1542
35	78.15	29.7117	19.9375	5.41833	37.9542	87.9194	33.9442	24.375	4.865	38.6754	97.5625	37.704	24.125	4.7	38.6534
36	39.7812	15.8454	14.5625	3.96667	39.8285	58.5306	22.4463	20.5625	3.3109	38.3246	78.0625	29.7072	25.5625	4.03333	38.0133
37	64.3589	26.1545	18.8125	5.24	40.5015	79.4737	31.6387	27.0625	4.44	39.7692	113.688	47.1542	25.4375	5.26667	41.4582
38	62.6562	25.6539	17.75	5.42333	40.9526	78.5406	31.4923	24.0625	4.68	40.0984	125.312	52.2382	27.5625	5.2	41.6684
39	49.6125	21.2008	14.4375	5.39667	42.9943	64.3269	26.8103	19.625	4.58833	41.6733	113.562	49.7639	24	4.91667	43.769
40	70.0062	29.868	15	5.66833	42.6805	71.0312	29.7831	19.9375	4.645	41.9845	85.125	34.3997	23.4375	4.91667	40.3248
41	40.725	15.5881	13.8125	4.45167	38.3671	60.4862	23.9796	20.25	4.13717	39.6445	84.9375	31.2487	24.3125	4.48333	36.8049
42	52.8062	21.7493	13.5	5.04167	41.1758	59.2225	22.7881	22.375	4.11759	38.6151	85.8125	32.1863	19.375	4.53333	37.4966
43	64.9813	24.9238	14.5	5.45167	38.3077	71.2781	25.1726	21.5	4.68399	35.3575	77.625	27.889	19	5	35.9776
44	42.575	18.2319	13.9375	4.22667	42.82	66.7225	25.6054	21.4554	3.6315	38.3925	92.625	36.6235	22.9375	4.13333	39.5306
45	69.2438	26.7555	17	5.82167	38.648	83.2731	30.4757	21.6875	4.60175	36.4658	89.5625	31.4023	19.0625	5.21667	35.1084
46	46.5812	17.8005	11.4375	4.775	38.2088	55.9694	21.7725	18.875	4.14248	38.914	74.25	27.1056	17.1875	5.43333	36.5025
47	47.7562	19.1131	12.25	4.37367	39.8868	60.1488	23.1964	18.5	4.33148	38.3388	57.6875	21.585	16.75	4.42455	37.4756
48	58	24.2659	16.1875	4.92333	41.8438	62.2337	25.6773	19.0625	4.135	41.2191	93.1875	37.3872	25.3125	4.6	40.2407
49	72.1813	28.9802	17.3125	4.77667	40.1635	69.3512	28.1142	22.9375	4.26467	40.6425	108.125	44.9526	25.25	4.73333	41.5514
50	57.2027	21.8564	13.4375	5.11667	38.2111	76.3738	29.1664	22.5	4.55033	38.1993	100.75	36.9832	20.5625	4.76667	36.7127
51	52.3375	21.7214	16.875	4.95667	41.4963	77.6562	30.638	22.5625	4.513	39.6914	80.5	32.0279	22.5625	4.24333	39.6963
52	65.9812	27.522	17	5.37833	41.7114	65.6312	26.4474	21.8125	4.01793	40.2985	84.625	33.2648	25.625	4.59074	39.5756
53	55.3	20.2885	14.875	5.05333	36.7082	80.9188	30.0538	20.125	5.02618	37.1604	91.875	35.7203	20.75	5.58333	38.8792
54	45.2625	16.9542	11.75	4.93667	37.4436	67.9131	26.8055	18.3125	4.81818	39.5421	66.625	22.249	14.8125	4.77963	33.4316
55	41.1375	16.3551	16.5625	3.46167	39.6666	37.9787	15.3951	14.875	3.02	40.4713	45.9375	16.5681	20.0625	3.74565	36.2727
56	61.2687	22.5165	17.25	5.32	36.8469	76.5683	28.9837	18.75	4.94	37.6951	95.25	33.747	20.125	5.41667	35.3731
57	66.1625	26.5286	19.4375	4.785	39.9733	67.7631	26.1481	22.5625	3.92824	38.4916	96.625	36.7216	24.3125	4.38333	38.0234
58	60.1964	24.0696	22.0625	4.82	39.9754	68.46	26.8181	22.0625	4.30833	40.1152	93.6875	35.0394	17.9375	5.16667	37.4209
59	49.325	18.3517	16.125	4.33333	37.2726	67.67	26.3751	23.5625	3.81567	38.984	92.5	35.7804	25.875	4.91667	38.6387
60	64.8063	26.4263	23.5625	4.85167	40.7764	64.5469	25.1989	22.6875	3.92402	39.0614	85	35.1953	21.5625	4.55	41.3857
61	45.15	16.1628	13.5	4.85333	35.8961	70.5675	24.5398	17.3125	4.29852	34.8314	97.0625	35.6459	21.1875	5.08333	36.7146
62	57.6562	24.389	17.4375	5.31167	42.2616	58.1944	23.6326	18.125	3.9875	40.9171	82.3125	33.3917	19.8125	5.31296	40.5673
63	61.5	27.0458	16.1875	4.635	43.9662	64.9513	27.6327	22.5625	3.86383	42.7719	70.6786	29.748	21.75	4.48333	42.0157
64	31.8813	13.909	17.9375	3.68	43.5588	41.0475	17.2323	20.125	3.33242	42.1955	38.2232	16.1749	18.6607	3.9	42.3094
65	70.2562	28.0089	17.6875	4.75667	39.8749	64.9019	24.9006	21.1875	4.445	38.3383	90.5625	35.6433	24.625	4.53333	39.3305
66	70.8688	29.6306	17	5.26833	41.8198	65.2425	25.4861	20.5	4.51642	39.0619	106.188	43.7921	26.25	4.41667	41.1396
67	48.3875	20.3532	16	4.52	42.18	59.6975	24.6252	24.5	3.85217	41.4157	99.4375	41.6327	26.5	4.61667	41.8822
68	59.9625	23.4728	20.0625	4.675	39.1119	82.0856	33.3403	24.6161	4.23867	40.5762	92.8125	37.8924	24.25	4.98333	40.8087
69	55.5438	22.1309	19.9375	4.96333	39.9082	80.9138	32.0789	22.1875	4.61399	39.6843	81.5625	35.2449	25.8125	4.6	43.0996
70	70.55	28.3154	24	4.52167	40.174	82.6719	33.5086	26.625	3.92374	40.4929	91	37.5389	30.75	4.36667	41.2255
71	73.6	29.1268	19.75	4.62833	39.6052	86.6344	34.0903	24.0625	4.96867	39.3557	96.6339	38.8135	23.5893	4.85	40.2078
72	62.9839	22.8642	19.9375	4.9825	36.0663	69.1513	28.977	21.9375	4.012	41.8261	66.2232	25.9443	21.125	5.23333	39.1504
73	59.2938	25.2388	23.6875	3.785	42.5023	57.95	24.2883	21.0625	3.79536	41.8316	94.5625	37.825	24.4375	4.64583	40
74	59.7875	25.5344	20.1875	4.30833	42.6768	49.8569	20.6649	19.1875	3.31958	41.4179	93.0625	38.5423	24	4.46667	41.4294
75	60.2437	22.0685	17.125	4.51	36.5845	57.1444	22.0163	18.6875	3.86264	38.5255	68.4375	26.2003	21.375	4.66667	38.2219
76	49.675	19.139	16.0625	4.745	38.4939	73.1069	29.3614	22.875	3.84391	40.2564	86.6875	31.9649	22.1875	5.24667	36.8199
77	71.1375	26.3149	18.625	5.23167	36.8584	84.7087	31.8738	25.0625	4.58841	37.5699	91.875	32.7783	23.875	4.95	35.6884
78	62.85	25.465	22.2054	4.18833	40.5187	59.9856	23.6633	23.5625	3.70667	39.6333	66.0625	25.436	24	4.51667	38.3421
79	43.725	17.2516	16.5	3.75833	39.5536	59.5356	24.0231	20	3.82008	40.4171	49.4911	18.755	18.1875	4.53333	37.8704
80	65.6562	25.0026	18.3125	4.66033	38.0691	77.8319	31.2717	21.375	4.40131	40.2405	87.625	33.1106	23.5	5.56667	37.7175
81	39.3187	15.8068	10.1875	5.26167	40.1583	56.6119	22.8187	17.4375	4.13593	40.1795	53.8125	19.4248	16.8125	4.94872	36.2185
82	52.1813	20.8014	15.625	4.99167	39.7612	79.1906	30.9194	25.375	4.22932	39.1173	95.75	38.0922	22.8125	5.16667	39.9583
83	47.3125	17.3846	10.5	4.65	36.3468	62.1606	23.2925	18.875	3.91896	37.4916	78.375	28.5621	20.875	4.88333	36.6104
84	50.1063	20.6888	14.3125	4.92333	41.325	52.9912	21.4405	18.875	3.81769	40.4385	68.1607	29.3749	18.6875	5.06667	43.0894
85	56.0375	19.4591	14.375	5.06333	34.6351	72.7025	27.2583	18.8125	4.50183	37.4216	77.9375	27.6807	16.1875	4.86667	35.5223
86	60.8187	21.6296	14.1339	4.77667	35.4416	76.6769	27.0776	18.5	4.38733	35.2908	84.25	30.779	21.0625	4.51905	36.3803
87	49.1875	19.8723	15.9375	4.53167	40.2908	52.6684	21.0483	18.875	3.70393	39.9551	83.4375	31.4411	24.3125	4.41667	37.7236
88	47.3	18.1741	13.4286	5.93333	38.2309	62.7494	23.7854	17.5	4.72883	37.9058	111.75	42.0734	24.9375	5.53333	37.6524
89	49.0875	20.0493	15.125	5.05667	40.8404	75.8569	27.5253	22.625	3.9535	36.285	77.75	28.0209	22.6875	4.9	36.0499
90	47.9562	18.3046	13.3125	4.71833	38.1457	50.2188	18.7274	19.25	3.98159	37.2856	70.0625	26.0725	27.375	4.48333	37.2075
91	38.3937	13.8402	11.1875	4.74167	36.1327	54.5438	18.9754	16.75	4.08144	34.8575	97.2917	32.8831	19.5625	4.54286	33.6806
92	43.3563	18.0565	15.0625	3.82	41.6539	57.7018	22.3419	25.625	3.3745	38.6871	62	23.8314	21.4375	3.91667	38.3689
93	57.675	22.1726	14.1875	4.69	38.3514	64.0025	24.1175	21.9375	3.88949	37.6289	79.3125	30.7266	20.0625	4.51667	38.7473
94	58.7438	23.5738	17.0625	4.785	40.2244	64.9869	23.929	24.9375	4.13246	36.8336	68.25	24.3681	19.125	4.43333	35.7127
95	47.3937	18.7219	18.5	4.36167	39.5103	65.5775	25.8825	23.1875	3.98556	39.3477	88.5625	34.2504	19.875	5.21667	38.6626
96	65.8812	28.3646	16.875	5.69333	43.0665	81.9359	33.0945	22.25	4.60873	40.2674	93.875	37.6415	18.25	5	39.976
97	63.0312	26.6957	19.875	4.95833	42.353	57.7844	23.0292	19.5625	4.42709	39.8363	105.688	42.7177	26.3125	4.78333	40.4142
98	28.2312	11.9961	11.0625	5.34167	42.6462	35.8881	13.9964	11.625	4.51399	38.9861	80.75	29.9073	20.5625	5.25	36.8482
99	72.1562	28.2382	16.8125	4.94167	39.1677	58.19	21.7101	18.875	3.97524	37.3445	60.3125	22.7496	17.5625	4.6	37.6786
100	72.1875	25.4866	20.0625	4.35667	35.2535	66.61	23.8826	21.0625	4.2032	35.8682	70.9375	24.7764	16.375	5.05	35.0197
101	59.3375	23.2497	14.75	5.45333	39.1797	64.6063	23.5188	18.4375	4.84801	36.5096	103.688	37.6749	19.9375	5.45	36.389
102	62.5062	22.2816	16.125	5.00667	35.6455	70.1494	25.4086	18.4375	4.21381	36.23	77.3125	25.498	19.125	4.76667	33.1725
103	49.6625	20.0967	17.25	4.13667	40.4848	63.0313	26.8661	20.0625	3.73059	42.7883	62.5	24.6724	22.8125	3.48333	39.2785
104	66.9375	24.9307	18.75	5.16167	37.3073	65.7656	23.4861	19.375	4.08235	35.7873	72.5	24.5115	19.6875	4.65833	33.8014
105	50.4437	19.7702	15.9375	4.01067	39.1223	51.8544	19.3837	17.875	3.86278	37.4486	84.8125	31.4803	19.4375	4.07727	36.8227
106	57.9875	23.6941	16.5625	4.665	40.8741	72.0662	29.2992	20.125	3.95078	40.7929	68.5625	27.7177	18.0625	4.04545	40.4196
107	44.4375	17.838	15.75	3.78939	40.266	62.6456	26.4192	22.6875	3.576	42.183	76.75	29.998	21.1875	4.13333	39.0987
108	51.225	18.638	17.125	4.83	36.439	58.7825	21.3759	20.6875	4.725	36.3185	83	26.1606	17.875	5.25	31.4224
109	78.25	29.6671	18.75	5.29	37.973	78.2262	28.6979	18.8125	4.75363	36.5962	96.25	34.6964	23.3125	5.19359	36.0633
110	47.875	18.2115	13.3125	4.255	38.018	66.5256	25.5836	21.4375	4.08667	38.4616	77.875	28.4839	21.4375	4.73333	36.5585
111	61.0875	22.5229	14.5625	4.88167	36.8448	65.4977	24.9204	14.75	4.84833	38.0368	106.875	38.9794	22.875	5.28333	36.5555
112	60.8125	22.6387	17	5.50333	37.2844	69.2738	25.4175	20.1875	5.04028	36.9738	111	38.5994	21.9375	5.41667	34.7703
113	41.5812	15.1385	14.0625	4.055	36.3973	42.7675	15.7516	16.25	3.58281	37.298	49.0625	15.7226	14.0625	4.75909	31.9298
114	62.1937	24.3177	21.5625	4.82667	39.1685	64.5394	26.0222	19.125	3.96	40.1497	101.188	36.7143	21.375	5.33333	36.2436
115	60.0938	23.49	18.5625	4.66	39.0846	70.6594	29.7795	21.5	4.43667	42.2534	99.0357	39.9791	23.3482	4.58333	40.3704
116	66.0438	25.2108	19.875	4.92167	38.1316	57.5767	21.195	14.875	5.03363	36.8724	107.812	38.8589	24.125	5.36667	36.0333
117	70.5875	27.0083	18.4375	5.195	38.0211	66.4838	25.0682	17.5	4.84167	37.6753	68.5	25.5667	15.9375	5.13333	37.3323
118	66.6875	26.2574	19.4375	4.655	39.2841	67.255	25.9977	21.5625	4.515	38.6524	77.6875	28.9843	21.1875	5.13333	37.4126
119	68.9375	25.2552	20.3125	5.04167	36.6651	64.9694	23.4563	21.6875	4.05	36.211	79.5	28.947	17.75	4.85	36.4307
120	63.6312	21.7756	20	4.29833	34.1587	89.59	32.3147	25.5625	4.51	36.08	96.9375	33.8336	22.8125	5.15	34.9397
121	65.7938	25.8709	15.9375	4.72333	39.2147	65.3819	27.3808	22.5	3.71865	42.0262	39.5625	14.4543	16.75	4.825	36.5673
122	43.2062	16.9079	16	4.095	39.2354	51.7956	19.8982	20.375	3.89895	38.4117	93.3125	34.8296	25.3125	4.22121	37.3547
123	47.1688	20.6338	17	4.52667	43.7621	62.2475	27.0283	22.6875	3.62667	43.4209	57.8125	23.2912	22.4375	3.53333	40.3405
124	65.325	24.6571	18.8125	5.375	37.7772	87.0944	33.6705	24.125	4.70667	38.6195	91.0625	33.025	22.6875	4.73333	36.2666
125	37.8	15.2917	10.3125	4.59167	40.4763	52.7913	21.288	18.4375	3.87634	40.4509	58.8125	21.3678	17.625	4.58333	36.3788
126	49.0687	19.9608	16.8125	5.06167	40.5504	56.8881	23.2461	20.3125	4.39179	41.0363	61.75	22.9612	17.75	4.61667	37.1882
127	51.95	18.4766	17.8125	4.73167	35.56	81.2756	32.1681	25.3125	4.1725	39.5711	89	31.3635	21.9375	4.4	35.2296
128	43.7813	14.6248	10.5	4.97833	33.4046	70.6725	26.4881	21.4375	4.46692	37.5038	77.0625	27.2365	17.625	5.23333	35.352
129	48.2938	16.2296	13	5.085	33.6207	74.4125	25.7312	23.0625	4.44029	34.5472	58.8125	19.7284	16.4375	5.31667	33.5378
130	43.8875	16.4763	12.0625	4.905	37.5459	88.2862	36.3637	23.25	4.39	41.1778	59.5	21.6776	14.8125	4.93333	36.4722
131	66.9688	27.4042	14.7143	5.35	40.9269	90.4631	36.3553	26.5	4.715	39.9894	121.625	49.0331	27	4.75	40.3226
132	75.8375	29.5988	20.0625	4.91667	39.0578	64.0812	24.0479	20.5625	4.385	37.6489	111.75	40.7116	25.0625	5.23333	36.3522
133	67.4437	25.7039	16.8125	4.67833	38.0221	71.8569	28.6476	23.4375	4.41333	39.7755	74.75	27.0686	19.75	4.41667	36.2318
134	61.45	22.8478	15.9375	5.10833	37.2063	84.7425	32.7147	25.0625	4.56	38.4955	75.25	26.2058	21.375	4.5	34.7795
135	45.0438	17.5581	14.8125	4.48	38.8736	40.6344	16.2613	16.0268	3.76782	40.1177	108.5	40.6278	29.25	4.66667	37.4796
136	61.375	24.3068	14.5	5.6	39.5824	85.3888	34.4164	23.125	4.95333	40.2277	101.188	39.566	27.25	4.81667	39.1016
137	59.6063	25.1537	15.25	4.83167	42.2446	55.0812	23.1347	18.75	3.90333	42.1862	92.625	39.1012	22.6875	4.7	42.1888
138	68.8438	25.1346	18.125	4.81	36.439	77.5594	28.1188	24.125	4.25804	36.1702	77.5625	29.0199	18.3125	4.95	37.3673
139	57.5	20.7293	15.375	4.97217	36.0105	57.3806	20.1956	19.5	4.24	35.2115	78.125	30.0143	19.125	5.2	38.4416
140	67.2687	25.0031	16.6875	5.63667	37.2461	64.3006	24.139	19.375	4.67	37.4914	89.9375	35.3993	18.6875	5.41667	39.3636
141	58.0062	22.2644	16.5	5.22167	38.3621	67.3631	25.1354	20.0625	4.33608	37.3149	112.938	43.4342	25.5625	4.98333	38.4745
142	49.225	22.3788	19.2054	3.53833	45.4544	48.7321	20.538	19.25	3.60513	41.8575	53.75	21.287	21.6875	3.99333	39.4697
143	69.8063	29.4341	21.75	4.78667	42.2339	64.4375	27.0333	20.0625	4.31333	41.9358	98.5625	41.8453	25.4375	4.78333	42.491
144	45.7313	16.4425	13.6607	4.13	35.9578	33.1219	11.3982	13.625	3.40333	34.3924	53.25	18.0025	20.8125	4.98333	33.7831
145	51.3777	18.8334	18.875	4.33333	36.6468	67.1469	24.9147	20.5	4.46667	36.9707	108.125	39.4443	22.25	5.1	36.5905
146	75.1937	28.9375	19.625	4.46667	38.4143	69.6449	25.6817	19.8125	4.07833	36.8957	80	31.4336	20.75	4.72407	39.1425
147	67.7464	28.6477	22.375	4.59333	42.5155	81.2963	30.8461	24.0625	4.49107	37.9332	85.6875	34.0877	18.0625	4.56667	39.783
148	65.7652	25.2038	18.3125	5.33667	38.3189	76.5194	26.4559	20.375	4.84974	34.5735	97.375	36.144	20.0625	5.56667	37.0961
149	64.225	25.7159	18.25	5.095	40.0392	71.8919	26.7514	21.25	4.562	37.1992	84.625	33.1857	22.75	5.35	39.2547
150	79.9938	32.3844	21.3125	5.75667	40.5588	65.4213	26.2425	17.0625	4.78483	40.1363	76.125	31.2658	17.9375	4.64872	41.0526
151	55.4375	21.7715	21.0625	4.505	39.2482	48.6623	18.5931	18.5625	3.752	38.2055	72.5625	27.3733	22.8125	4.84167	37.7159
152	28.6187	11.8337	13.9375	4.525	41.3212	47.6219	19.4468	18	4.55633	40.9801	94	39.2555	25.125	4.35	41.7617
153	70.4188	27.1729	19.125	5.34	38.6055	67.5406	25.6711	17.375	4.783	38.0831	88.3125	33.1894	20.8125	5.1	37.5818
154	40.875	16.9396	15.875	3.57	41.3964	46.8738	19.4225	19.8125	3.345	41.9444	94.1875	39.9275	24.75	4.28333	42.4069
155	78.9313	29.7033	28.0625	3.96667	37.6099	76.4193	29.3485	26.0268	3.86578	38.3487	99.8125	36.0868	28.625	4.45	36.3384
156	58.25	24.0866	21.1875	4.915	41.4181	78.1406	32.3009	24.375	4.311	41.3588	114.688	47.9409	28.0625	4.76667	41.8873
157	61.7563	22.676	19.25	5.01333	36.7202	82.395	29.1397	24.5625	4.32367	35.3614	101.688	37.496	24.9375	4.83333	36.8767
158	62.7786	23.0551	17.9375	4.62167	36.748	77.7356	28.1053	21.8125	4.33696	35.9803	81.4018	30.7628	21.375	4.63333	37.8113
159	59.6313	23.1533	16.125	6.39	38.8306	56.38	21.4758	16.625	4.99022	38.0728	77.75	28.1013	18.9375	5.28333	35.9585
160	58.4	22.7235	16.5625	5.08167	38.9382	76.0625	29.8702	21.5	4.58417	39.3525	90.4375	34.9054	20.5625	5.4	38.5798
161	68.7562	25.0044	19.125	4.66667	36.3135	62.555	22.5453	21.5	4.59713	36.2435	54.1875	18.4714	16.8125	4.91061	34.0958
162	71.4875	29.0352	18.25	4.67667	40.629	69.4531	27.9944	21.1875	3.81037	40.5084	62.5625	24.9289	19.75	4.38636	39.8424
163	44.3625	17.6884	14.5625	4.74667	39.8067	47.8923	18.6911	17.4464	4.67259	39.016	67.1875	25.5112	16.8125	4.7125	37.9844
164	65.05	24.7533	18	4.785	38.0403	79.7206	30.5153	22.875	4.40133	38.2291	82.3125	31.7289	20.75	4.88333	38.5453
165	72.4938	25.6521	22.5625	5.31833	35.4037	68.97	25.763	19.1875	5.14483	37.4084	109.688	39.6487	23.375	5.38333	36.2172
166	46.4	19.0187	18.125	4.115	40.9899	62.7712	26.8976	24.3125	3.74597	42.8152	92.25	39.6143	26.6875	4.85	42.9645
167	74.7812	31.298	21.3125	5.03	41.749	83.2306	35.2764	26.5625	3.95883	42.3807	63.9375	25.8843	18.5625	4.98333	40.4861
168	62.05	24.3174	20.5625	4.27167	39.1841	47.6975	18.5854	18.1875	3.5918	38.9623	60.75	22.1212	22.9375	4.27667	36.353
169	52.3	18.9734	15.6875	4.75167	36.2996	71.2531	26.3842	21.5625	4.54058	37.0119	70.0625	25.6836	18.6875	5.18333	36.6792
170	64.0438	23.519	15.8125	4.69167	36.6275	66.9631	23.699	20.8125	4.23283	35.1517	93.5	33.5207	24.625	4.8	36.1177
171	57.9312	20.6267	15.4375	5.24	35.357	66.8163	24.1269	21.6339	4.6054	36.0012	66.75	22.6666	18.875	5.2	33.9717
172	52.4062	20.5821	18.1875	4.77167	39.2162	52.5777	20.3875	17.625	4.11333	38.7592	83.9375	32.5797	21.4821	4.36667	38.9517
173	37.4688	16.7894	12.9375	4.545	44.634	53.2269	22.0764	19.4375	4.27967	41.4846	48.625	20.4009	20.625	3.91667	42.1016
174	58.1688	21.7971	12.0625	5.645	37.4819	69.0987	25.4416	17.9375	4.8845	36.83	64.75	22.7382	15.6875	4.88333	35.1463
175	54.775	20.6397	16.5	4.94167	37.6447	67.7506	24.7311	21.9375	4.44433	36.5489	81.625	30.1111	20.875	4.51667	36.8908
176	44.8187	17.487	15.75	5.09167	39.0209	56.0969	21.4116	21.0625	3.81937	38.1564	81.7679	31.9885	19.6875	4.85	39.1613
177	38.3125	15.3936	9.875	4.92833	40.1743	57.1662	21.5295	15.4375	4.38917	37.6429	83.25	32.7408	19.8125	5.08333	39.3333

## Sheet: RIL‘ trait
	E1	E1	E1	E1	E1	E2	E2	E2	E2	E2	E3	E3	E3	E3	E3
Num	SY	LY	BNP	BW	LP	SY	LY	BNP	BW	LP	SY	LY	BNP	BW	LP
1	40.9875	14.6438	14.9375	4.56333	35.7756	62.0925	21.2954	22	3.99874	34.2336	65.3125	23.1682	19	4.6	35.5091
2	57.1	21.7436	17.8125	4.19333	38.0736	58.4125	21.8048	25.75	3.78728	37.3635	112.062	41.1943	25.3125	4.4	36.7166
3	71.9688	27.8651	22.875	4.165	38.7016	62.9969	25.1028	22.375	4.18655	39.8979	71.8125	28.8285	18.625	4.73333	40.1428
4	50.9062	19.5552	16.1875	4.58333	38.4304	53.2756	20.1277	20.375	3.64667	37.7964	29.25	11.5415	12.3125	4.35	39.4709
5	39.9062	14.2175	12.4375	4.475	35.8548	42.4012	16.2777	14.5625	4.12983	38.3273	52.6875	18.4468	18.4911	4.30833	36.1702
6	47.8063	19.7227	12.8125	4.785	41.2736	53.9525	21.3031	16.375	4.25679	39.4291	49.3125	19.1361	15.3125	3.875	38.8889
7	50.3625	20.5863	17.8125	4.16	40.8694	46.0294	17.9353	20.25	3.95	38.9596	71.5	28.8076	17.75	4.30667	40.3186
8	59.125	22.6793	17.875	4.88667	38.3657	57.6737	21.7733	16.25	3.93557	37.6727	69.375	25.6178	16.5	4.41667	36.9845
9	47.3062	19.2239	17.4375	4.84	40.6417	48.52	17.4217	16.5	3.85833	35.981	55.8125	19.941	18.1875	4.35417	35.8714
10	65.925	25.6436	17.6875	4.92	39.0727	80.2794	27.932	24.75	4.7	35.0114	96.375	35.5229	20.5625	5.33333	36.8651
11	61.6063	24.9674	22.375	3.22917	40.3832	51.9131	21.0219	21.9375	3.21979	40.52	50.4375	20.0102	21.875	4.46667	39.6479
12	41.9	15.7841	14.9375	3.97833	37.9793	62.9925	22.9811	23.375	3.83405	36.4247	95	37.9797	23.9375	4.58333	40.0074
13	57.8312	22.9627	17.375	4.86333	39.612	51.2769	19.9375	15.5	3.78281	38.8087	56.3125	20.2931	16.1875	5.08333	36.0753
14	56.45	20.3119	16.5	4.57333	36.0312	49.45	16.7216	17.375	4.12545	33.8361	63.0625	22.5083	18.4375	4.1	36.0936
15	57.0875	22.4234	14.9821	4.77	39.2129	76.1619	29.1175	20.3125	4.31702	38.239	69	26.9775	19.6875	4.85	39.1868
16	54.1688	21.1838	16.8125	4.52833	39.0879	59.905	22.5715	18	3.7003	37.7001	66.875	25.9943	19.1875	4.82222	38.8101
17	72.1188	27.8916	17.9375	4.40833	38.7112	69.2975	26.0651	23.8125	3.63998	37.6421	72.5	28.5342	18.9375	4.61667	39.3479
18	45.2563	18.1035	15.8125	3.66833	40.1101	51.5873	19.8668	21.25	3.16694	38.5224	74.1518	27.9004	24.375	5.44902	37.6788
19	60.0187	22.484	12.125	5.10667	37.5355	74.7075	27.8262	17.875	4.59743	37.3645	76.8125	27.7997	16.3125	5.61667	36.1942
20	70.75	26.0257	16.8125	4.78	36.7257	76.3521	30.2536	22.8125	4.2525	39.6239	66.375	23.6061	19.125	4.21667	35.5716
21	78.0687	28.5009	19.875	4.90167	36.6039	96.6956	34.0517	24.625	4.71716	35.2073	103.625	39.2561	24.25	5.1	37.9144
22	56.6125	20.9357	16.875	4.63	36.9992	86.2694	31.5373	24.8125	4.31797	36.5725	65.3125	23.9551	20.0625	4.56667	36.6787
23	51.5875	19.4955	13.1875	4.01	37.7286	51.5531	17.9834	17.6875	3.84037	34.8144	34	12.0611	14.1875	5.13287	35.6807
24	69.5875	26.9402	20.6875	3.87333	38.6958	67.9131	26.413	24.1875	3.62127	38.8651	56.75	21.9366	18.0625	4.38485	38.6552
25	70.7438	27.8844	18.8125	4.84167	39.4969	77.4544	30.3989	23	4.3575	39.2273	77.9375	29.2752	19.5	5	37.5616
26	56.3875	22.6228	17.8125	4.5	40.2504	78.8238	31.1415	23.375	4.11667	39.4949	84.0625	32.7373	22.125	4.66569	39.0789
27	45.2688	18.5783	14.0625	4.36833	41.2084	76.1336	31.7129	22.5	4.1559	41.6271	50.2321	20.1807	13.625	5.90152	40.2055
28	78.5812	29.5845	15.8661	5.27	37.6657	74.49	28.0598	19.25	5.17611	37.5634	86.5	31.8739	14.4375	5.47604	36.8768
29	58.4625	22.7028	14.8125	4.00667	38.7352	73.0925	26.2472	20.6875	3.94359	35.8036	51.125	18.4658	18.5	5.055	36.2006
30	69.9625	27.6144	19.875	4.73	39.4627	52.95	21.3328	19.6875	4.395	40.296	86.5	34.6663	20.5	6.25	40.0846
31	59.6812	21.6946	14.125	3.84167	36.3834	.	.	.	.	.	50.5	17.8732	16.1875	6.5	35.3913
32	59.8312	22.0997	15.0625	4.64167	37.1009	63.2575	23.6985	18.9732	4.38182	37.481	87.9375	31.7979	22.9375	5.39167	36.1709
33	50.4938	20.6403	14.6875	4.28	40.8364	58.8644	23.2901	22.625	3.998	39.6348	78.9375	31.1504	21.0982	3.81667	39.3502
34	73.8187	28.7907	15.9107	4.63333	38.9606	59.3656	22.95	22.875	4.28929	38.3916	95.125	37.5347	21.5625	5.61667	39.4644
35	68.5375	25.3396	21.3125	4.795	36.9535	57.8062	20.7063	19.75	4.38	35.7791	87.6071	33.6346	22	5.25	38.3597
36	55.2062	20.9271	18.5	3.69167	38.021	63.3362	23.7777	24.4375	3.49	37.7154	66	24.5603	24	4.06667	37.2441
37	58.6643	23.7706	18.4375	4.875	40.6202	92.625	36.2342	26.9554	4.25733	39.2692	108.5	45.4184	26.875	4.95	42.0824
38	64.3375	25.0541	18.75	4.42333	38.8582	60.765	25.1466	19.375	4.34833	41.4769	101.938	42.0505	25.5625	5.01667	41.1732
39	57.6875	23.8347	15.125	4.94167	41.3134	82.7913	33.8311	25.0625	4.62711	40.9583	88.75	38.6357	20	4.79103	43.4465
40	61.3563	25.4663	15.1875	4.85667	41.418	88.61	36.1036	24.9375	4.08452	40.6706	90.125	35.611	21.75	4.73333	39.4612
41	58.3687	21.9359	20.5	3.925	37.5789	59.1713	22.1316	21.3125	3.91269	36.9242	87.125	31.8952	22.6875	4.41667	36.6513
42	61.6125	23.9327	17.1875	4.48	38.8067	58.3106	22.9636	23.1875	4.08706	39.5817	67.9375	26.3422	17.375	4.86667	38.7218
43	85.9812	31.8143	24.0625	4.99	36.9288	79.8406	27.9374	23.3125	4.76022	34.9422	83.5625	32.0906	16.1875	4.73846	38.1353
44	60.1437	24.8711	20.0625	3.60167	41.2316	57.0087	22.2736	24.5	3.4057	39.176	80.125	32.4338	23.875	3.71333	40.4833
45	77.2	28.8579	17.8125	5.27167	37.3712	75.1781	26.8443	23.5	4.68993	35.7116	64.1875	22.6301	22.4375	4.98333	35.1926
46	52.85	19.6451	14.125	4.70263	37.1537	57.2794	21.3282	19.5625	4.39643	37.1383	74.9375	28.0724	21.5625	5.11667	37.4575
47	42.8786	16.3807	13.6875	4.12333	38.2404	45.5163	16.4516	17.5625	4.01383	36.1768	62.5	24.2823	16.6875	4.76667	38.8139
48	63.8625	26.5446	19.1875	4.58333	41.5243	65.6112	27.7798	19	4.13011	42.4222	87.9375	34.8387	19.9375	4.16667	39.594
49	69	26.854	18.1875	4.52833	38.8521	59.7537	22.2141	23.9196	4.335	37.17	117.812	47.6372	26.375	4.68333	40.5023
50	73.4375	28.0381	17.75	4.63833	38.2156	76.7004	28.8975	24.6875	4.14833	37.6923	105.562	37.7677	21.6875	4.88333	35.8434
51	59.6813	23.2368	19.875	4.79	38.997	67.2862	26.431	21.125	4.87042	39.1898	99.6875	38.0366	20.4375	4.38333	38.4386
52	69.5187	27.7034	18.4375	4.43333	39.4728	65.0119	24.9679	24.9375	3.77294	38.3693	72.8125	28.79	19.5625	4.13846	39.5777
53	62.4786	23.4463	11.5625	4.86	37.492	65.6975	23.5365	19.9375	4.78859	35.8327	93.0625	35.7419	17.375	5.25	38.4132
54	54.8589	19.6505	12.4375	4.82833	35.9359	70.1494	27.2549	20.1875	4.70449	38.867	58.5625	20.7051	11.8125	4.09821	35.3086
55	50.9	19.2963	17.0625	3.23167	37.9218	52.2375	19.3751	22	3.65556	37.0839	45.25	17.6861	17.0268	3.67333	38.5057
56	81.525	29.0226	17.625	4.945	35.6583	77.0381	28.0257	22.0625	4.96167	36.3785	79	27.3251	21.4375	5.30789	34.8029
57	65.35	25.5101	18.9375	4.57167	39.04	71.2981	25.7888	23.375	4.13188	36.1733	76.875	28.1311	20.1875	4.28333	36.5809
58	66.3973	25.4445	20.125	4.7	38.297	53.5544	20.9534	19.6875	4.12327	39.187	82.4375	30.4357	21.1875	4.65	36.9142
59	61.6813	22.2693	18.25	4.19333	36.1261	64.9125	23.9287	23.1875	3.90019	36.8786	102.562	40.6692	26.875	4.98333	39.5822
60	63.9375	23.7607	20.5625	3.97833	37.2237	67.3281	25.3018	26.0625	3.59712	37.6051	101.812	41.1017	23.9375	4.55	40.2979
61	60.2188	20.8426	14	4.27833	34.6585	74.3388	26.8476	19.2946	4.17857	36.1828	85.6875	31.5909	17.4375	5.11667	36.7917
62	70.9062	29.2218	22.75	4.39167	41.5225	56.1181	23.2988	18.6875	4.05013	41.4204	51.4375	21.0126	12.75	4.99667	40.8875
63	56.5563	24.4004	14.625	4.025	43.2066	53.84	22.612	20.7054	3.77404	42.1444	79.625	33.7816	18.8125	4.28333	42.4086
64	49.9417	21.378	16.5625	2.99833	42.8723	48.5794	20.726	21.25	3.29846	42.5701	44.8125	18.4535	16.8125	3.82667	41.1928
65	56.275	20.8685	15.625	4.39833	37.0645	66.3044	25.0631	22.4375	3.97667	37.8152	83.5	34.1814	18.8125	4.31667	40.9273
66	64.3438	26.7244	17.5625	4.62	41.4649	76.3	28.9049	23.1875	4.33169	37.8933	89.0625	36.685	18.5625	4.2	41.2698
67	56.15	22.0018	19.4821	4.215	39.2325	71.2631	27.9304	24.8125	4.16352	39.2159	91.6875	37.9231	24.875	4.78333	41.4716
68	62.5562	24.7294	17.5625	4.55333	39.5313	65.9375	23.8604	26.5625	3.9431	36.0682	91	35.8631	23.9375	4.78333	39.3788
69	69.2	28.6658	16.25	4.89333	41.5579	73.1769	28.7502	23.75	4.12378	39.3225	77.1875	33.2415	27.5	4.1	43.1127
70	61.475	23.6409	22.2857	4.32333	38.3348	66.8711	25.7386	22.8125	3.81505	38.6221	85.375	36.4699	23.875	4.18333	42.5842
71	77.2313	29.3415	19.875	4.53833	37.8625	65.3337	24.6315	20.75	3.99179	37.6987	81.3125	31.3926	19.6875	4.51667	38.4943
72	53.6741	21.7646	15.875	3.93833	40.6688	60.6112	23.9861	22.125	3.72476	39.5831	54.1875	21.2044	12.75	4.74231	39.2189
73	53.9938	22.4509	19.9375	4.495	41.6502	52.9237	20.8382	20.75	4.09529	39.3727	81.625	35.2241	22.125	4.35	43.7359
74	53.2062	22.335	18.3393	4.00167	41.8577	58.7125	23.981	23	3.72562	40.8715	63.8125	26.4371	22.4375	4.3	41.5008
75	43.2438	15.8408	12.75	3.935	36.7593	54.6812	20.6059	19.3125	3.92118	37.6768	46.25	17.9167	12.3125	4.55	38.7503
76	.	.	.	.	.	.	.	.	.	.	.	.	.	.	.
77	68.0438	24.5801	15.4375	4.96667	36.0859	59.4338	21.6382	19.25	3.965	36.4229	85.5625	31.4355	17.5	4.48333	36.8049
78	68.625	26.6027	19.0625	4.175	38.7846	54.9937	21.7373	22.5	3.72774	39.7052	63.75	24.2873	20.625	4.35897	38.0904
79	53.0875	19.9551	18.4375	3.33667	37.7717	59.1125	23.2478	22.375	3.44583	39.1585	47.8125	18.0638	18.3125	3.78333	37.8337
80	75.45	28.0408	18.7143	4.63	37.2404	77.3213	29.8552	23.125	3.81006	38.5525	99.8125	35.2656	20.25	5.51667	36.3095
81	51.4813	19.7494	13.4375	4.905	38.3118	61.5975	24.1658	22	4.25	38.8631	59.25	21.3212	17.1875	5.16667	36.1051
82	68.1312	26.4856	19.1875	4.19167	38.8839	76.5869	29.8531	27.4375	3.71004	38.9804	91.125	35.2001	19.75	5.30476	38.4937
83	53.2437	19.7474	11.375	4.615	37.0886	56.9625	20.3139	16.75	4.24813	35.7291	68.375	25.0146	17.6875	4.63333	36.6977
84	53.375	21.6989	13.7768	4.23967	40.6469	49.22	21.2755	18.3125	4.37679	43.354	76.4375	32.4453	15.0625	4.34231	42.4677
85	66.675	22.3531	14.4375	4.82333	33.4938	73.0212	25.4212	19.75	4.42333	34.8267	82.5	33.75	16.625	4.98333	36
86	64.175	22.6945	14.4375	4.84333	35.3509	65.7769	24.2016	18.1875	4.81556	36.7901	64.4375	25.8592	16.3125	4.48571	35.9155
87	52.7417	20.2823	14.8125	3.98	38.5546	77.6813	30.4539	26.25	4.36167	39.3316	55.875	21.3934	19.5982	4.26667	38.2353
88	58.9312	22.1775	15.4375	5.09167	37.6434	82.2306	33.143	22.875	5.01667	40.3662	103.625	38.0766	23.1875	5.03333	36.7497
89	74.525	28.7077	18.9732	4.54667	38.2694	80.5238	31.5416	22.3125	4.33	39.1105	83	31.04	17.4375	4.58333	37.4564
90	60.4125	23.1051	13.625	4.205	38.1614	55.2938	21.5261	20.5	3.87921	38.8946	42.625	15.9444	15.0625	5.35	37.407
91	58.2438	20.633	13.6875	4.84167	35.4177	56.3225	20.8415	18	4.35682	37.0081	62.625	21.2583	16.875	4.6	34
92	51.3875	21.8242	22.1429	3.72	42.4737	73.778	30.2568	27.125	3.89085	40.8979	61.9375	23.7013	26.75	3.125	38.3333
93	55.8937	20.4824	19.8571	3.775	36.6376	53.845	21.9212	17.5	4.02917	40.6944	88.9375	33.5882	20.0625	4.19615	37.7931
94	64.5563	26.1675	19.0625	4.21667	40.5163	70.8244	26.5601	23.8125	3.79802	37.5219	58.5625	20.9612	20	4.11905	35.8289
95	48.575	19.0993	16.6875	3.63	39.3201	59.2769	22.7784	25.4375	3.79333	38.3394	72.8125	26.6382	22.625	5.15	36.5689
96	62.3312	27.5463	16.8125	5.25667	44.2018	67.305	29.3976	22.1875	4.20462	43.5884	82.5	33.7948	21.4375	5.08333	40.9851
97	51.317	21.481	16	4.39167	41.856	67.5106	28.4398	23.75	4.26333	42.0883	83.3125	32.6526	21.875	3.93333	39.0841
98	52.8625	21.8291	13.9375	4.825	41.3442	48.0106	19.0297	16.6875	4.37803	39.5298	63.25	23.068	14.75	4.85435	36.3701
99	78.2	30.1521	16.875	4.53333	38.5432	72.3981	27.5116	22.0625	4.23795	37.9939	76.9375	28.6769	18.5	4.51667	37.2699
100	63.8687	24.7666	20.25	4.60333	38.7911	72.6044	26.342	22.25	4.19333	36.2812	59.9375	21.228	15.5625	5.13333	35.3967
101	64.7062	24.9383	15.875	5.49167	38.5603	78.9068	29.1868	20.5625	4.60316	36.9938	86.5	31.8793	17.5625	5.25	36.8446
102	67.3	23.6617	17.3125	5.05333	35.1577	77.1894	28.625	22.6875	4.405	37.0745	66.6875	21.6137	16.375	4.83333	32.4194
103	63.625	26.1321	19.5	3.90167	40.9636	57.385	24.3606	19.5	3.49365	42.4389	58.5	22.5335	21.125	4.675	38.4693
104	61.7125	22.2089	15.125	4.961	36.0493	69.4338	24.8462	22.25	4.34125	35.8186	76.375	27.121	17.8125	5.16667	35.4909
105	49.7125	18.8935	13.375	4.08333	38.1622	46.29	17.4147	19	3.78627	37.5949	73.75	28.3307	19.8125	4.6	38.4037
106	50.1562	18.5433	11.0625	4.625	37.0877	46.6912	18.7021	15.125	4.24924	40.1083	53.125	21.503	16.5625	4.1	40.4762
107	46	18.0659	15.5	3.96833	39.4518	56.2356	23.2332	24.125	3.31337	41.2963	69.8125	28.347	19.9375	3.81667	40.6126
108	65.3063	23.2898	17.3125	4.945	35.5749	51.2837	17.1901	20.375	4.29619	33.5069	71.5625	24.0845	21.4375	5.33529	33.6538
109	69.0938	24.9294	14.5625	4.98167	36.1013	87.4331	30.9311	21.5	4.52571	35.4252	94.3125	34.9329	18.4375	5.3	37.1128
110	50.9913	18.8016	14.625	4.02833	36.7242	66.9931	22.5285	20.3125	4.13184	33.5695	58.25	21.7576	20.75	4.50769	37.3106
111	64.7312	24.1347	15	5.09333	37.2122	73.4087	26.5715	21.1875	4.83941	36.1489	122.911	45.7033	22.3125	5.33333	37.1816
112	54.2812	19.9836	13	5.395	36.8137	69.9175	24.8334	19.875	5.0225	35.4654	105.438	35.7774	22.375	5.5	33.937
113	47.7687	16.6279	12	3.4925	34.7949	47.0594	17.3619	17.125	4.31	36.9186	44.0625	14.9602	14.1875	5	33.9933
114	67.5812	25.0836	19.0625	4.445	37.0519	59.4332	22.2624	17.8125	3.49545	37.4228	85.625	33.2648	20	4.56333	38.9326
115	76.1813	29.5764	21.25	4.61833	38.7769	67.4788	24.9247	19.3125	4.03777	36.8938	100.562	41.9196	21.8125	4.31667	41.6756
116	65.2312	23.0697	14.4375	4.59	35.3634	64.8162	23.2628	18.375	4.71414	35.89	83.875	30.5755	17.375	5.35	36.438
117	74.4125	27.2554	18.5	5.265	36.6288	73.1881	26.1163	22.3125	4.54583	35.9978	88.6875	32.4354	18	4.91667	36.6029
118	65.7438	25.3459	20.4375	5.325	38.4755	61.9519	26.1437	24.5	3.61667	41.9846	96.9375	36.589	22.875	4.28333	37.7422
119	76.775	27.5059	19.125	4.665	35.8622	66.6833	23.8981	21.125	4.15988	35.6469	70.375	25.2474	17.75	4.13333	35.7975
120	78.5062	26.3634	23.1875	4.605	33.5921	81.3344	27.8349	24.5	4.25	34.1596	81.8125	28.8151	22.1875	5.21538	35.1611
121	57.7313	22.6355	17.8125	4.31	39.292	.	.	.	.	.	45.1875	16.755	16.3125	4.2328	37.0869
122	53	21.0624	17.6875	4.27	39.8422	55.6539	21.1407	23.5	3.925	37.9585	83.9375	32.5737	22	4.55	38.8158
123	49.1125	21.0919	18.3125	4.18333	42.9477	75.8863	30.3303	24.25	3.44668	40.1869	49.25	19.4025	17.75	3.81667	39.7135
124	64.1	23.2059	16.5	5.035	36.1519	72.7431	25.9731	20.375	3.94875	35.606	90	32.5807	21	4.73333	36.262
125	57.2437	22.6105	17.4375	4.14667	39.503	46.5538	17.9839	20	3.95333	38.6054	57.0625	21.0053	16.0625	4.68333	36.8071
126	59.4	22.986	17.3125	4.59167	38.6305	53.8513	20.9607	16.75	4.14231	38.9267	51.25	18.6444	13.6875	4.42667	36.3426
127	65.6688	23.5156	19.75	4.48667	35.8086	65.8575	23.9465	23.5625	3.68316	36.3214	73.0625	27.331	17.9375	4.5	37.4451
128	53.7375	17.9987	12.8125	4.615	33.5887	69.3644	24.2866	21.8125	4.26685	35.0606	56	20.145	14.8125	5.26522	36.0065
129	50.4375	16.7021	15.125	4.178	33.2858	62.1019	20.3337	21.8125	4.46429	32.718	80.9375	28.7248	17.625	5.36667	35.409
130	66.9	24.5972	15.6875	4.71	36.6943	71.0956	27.2886	19.5625	3.94833	38.06	51.9375	19.202	12.375	5	36.9835
131	82.0875	32.757	17.6875	4.92833	39.9064	62.5631	22.5791	23.375	4.52	36.0833	113.938	45.7342	23.625	4.9	40.1439
132	70.1625	26.3416	19.75	4.28167	37.7151	90.4412	34.2062	21.5	4.37576	37.8195	109.312	41.6593	23.875	4.9	38.0838
133	52.1063	19.5073	17.5625	4.52	37.499	80.7894	31.1201	27.625	3.99895	38.5228	72.3125	27.0505	23.6875	4.5	37.4073
134	68.1813	25.0739	18	5.09	36.7722	80.4575	30.6844	23.5	4.30758	38.2535	77.5625	26.9319	22.3125	4.61667	34.6467
135	47.8438	18.5155	16.75	3.98833	38.6956	44.7119	17.9551	21.5	3.61985	40.203	99.5625	38.3508	29.625	4.33333	38.4072
136	74.875	29.0727	16.75	5.23667	38.9232	78.4062	30.6918	22.8125	4.64196	39.2382	88.1875	34.4713	21.5	4.65	39.0477
137	70.375	29.6586	18.25	4.44833	42.1484	69.7544	28.9912	24.125	3.52967	41.5765	67.1042	28.6417	19.2411	4.39357	42.6719
138	59.5062	22.5379	19.4375	4.98833	37.9071	75.265	28.534	23.25	4.31833	37.9287	66.3125	24.9967	20.8125	5.05	37.6507
139	70.5312	26.5169	15.1875	4.97833	37.4996	60.333	22.4031	19.5	3.59667	37.1948	86.9375	33.1701	20.125	5.05	38.2172
140	60.4875	22.8502	16.25	5.35333	37.8227	67.4675	25.2201	19.8125	4.42064	37.292	85.1875	31.3786	17.125	5.19405	36.8642
141	60.3812	23.1851	17	4.49167	38.3945	79.0692	29.074	21.5625	4.72639	36.7427	89.125	33.7763	19.6875	5.2	37.868
142	53.4973	22.7547	14.3393	3.69333	42.4489	75.0888	31.3671	24.6875	3.28	41.7263	58.875	25.5431	20	4.38333	43.3798
143	70.7438	29.3942	20.7411	4.69833	41.5811	84.22	35.4851	26.3125	4.48185	42.2056	104.438	43.0791	26.75	4.65	41.2269
144	45.4295	15.9514	12.0625	3.851	35.1442	48.4706	17.8641	19.125	3.65556	36.8546	43.1875	16.2456	14.0625	5.3	37.2392
145	55.375	20.3108	15.125	4.61833	36.663	72.3606	26.8947	24	4.25394	37.1555	106.812	38.7708	26.375	4.91667	36.2644
146	64.875	24.2355	14.1875	4.80167	37.2611	84.0187	32.022	26.1875	4.45967	38.0779	47.875	18.5883	16	4.81739	38.8386
147	70.2687	28.6705	18.6875	4.47333	40.8207	80.8238	33.8829	23.9375	4.26682	41.9291	69.5625	27.9137	21.5	4.36667	40.1202
148	67.5938	25.4204	14.6875	5.32167	37.6265	91.21	33.3782	26.0625	4.83286	36.5479	69.25	26.1544	16.8125	5.45	37.6282
149	69.0125	26.5052	13.75	5.27333	38.4436	78.2138	31.0039	21.875	5.00354	39.5594	67.125	25.5875	15.875	4.81667	38.0511
150	62.6812	25.8053	16.5	5.495	41.1464	87.745	34.5477	23.4375	4.80167	39.2735	70.4375	29.016	22.6875	4.53333	41.1918
151	60.15	22.9776	19.125	4.11167	37.9817	60.8044	22.8341	24.25	4.05424	37.4078	66.75	25.292	20.25	4.61667	37.9053
152	52.7527	20.3642	13.6875	3.775	38.5481	45.9257	16.4306	17.0625	3.97216	35.6485	83.625	34.9474	23.8125	4.25	41.5846
153	61.2938	23.4392	15.0625	5.03833	38.2402	75.5162	28.0399	21.1875	5.06313	37.0852	61.6875	23.1528	18	5.11667	37.4745
154	43.1866	18.2632	15.9643	3.72833	42.1106	56.4144	22.816	22.25	3.63028	40.5288	78.25	32.9993	25.25	4.35	42.1424
155	61.1437	23.9439	20.25	4.14333	39.255	86.8344	33.2185	28.25	4.2063	38.2431	77	29.1245	22.875	3.82971	38.0484
156	72.7875	29.1546	20.1875	4.89833	40.1884	87.8988	34.7989	27	4.235	39.6154	86.875	37.3517	21.25	4.65	43.0003
157	61.9375	22.515	18.125	4.415	36.4261	74.0825	26.8163	24.5	4.38214	36.1654	109.375	41.0235	20.875	5.06667	37.4973
158	67.9437	23.9317	19.25	4.40167	35.2131	82.6731	31.7141	24.8125	4.65167	38.3251	77.6875	28.7008	18.875	5	36.9932
159	64.2313	24.2391	17.25	5.64833	37.7369	66.8	23.1937	18.6875	5.11993	34.649	68.625	24.035	18.375	5.34359	34.9353
160	62.1688	24.233	17.25	5.02167	38.9812	97.88	36.123	27.0625	4.5188	36.9148	109.625	40.8148	21.4375	4.65	37.2685
161	46.325	16.8344	13.5625	4.50833	36.34	65.5819	23.0773	20.1875	4.3575	35.1468	53.9375	19.0767	17.625	5.41667	35.3862
162	59.6313	23.1382	15.25	4.35167	38.8129	55.7	21.2237	19.1875	3.97	38.1502	69.8125	26.8467	17.1875	4.55	38.458
163	57.7	21.9049	15	4.60833	37.97	62.7404	24.2896	17.4375	4.3925	38.7508	65.9375	25.2767	21.3125	4.95	38.3689
164	61.475	22.5764	12	4.465	36.568	60.0981	23.082	17.8125	4.13939	38.4157	74.3125	27.2929	18.4375	4.85	36.7356
165	75.7313	27.0056	17	5.37167	35.6801	87.7344	32.2459	23.25	4.975	36.7201	116.688	41.9142	21.875	5.56667	35.9315
166	47.8625	20.903	15.9107	3.80333	43.6157	54.5637	23.103	22.9375	3.89371	42.185	110.688	46.6523	29.25	4.71795	42.1389
167	63.1313	26.5694	15.125	4.37667	42.0664	87.1069	34.1525	24.3125	4.41542	39.1421	73.375	29.5621	19.9375	4.61667	40.3917
168	46.1875	18.0452	18.0625	4.03833	39.1019	52.5706	20.1015	21.6875	3.81478	38.2935	67.1875	26.0274	20.6875	4.48333	38.6991
169	62.7437	21.8614	13.625	4.89	34.8303	58.4256	19.7883	18.5893	3.9575	33.5249	60.875	22.1416	16.6875	4.65417	36.458
170	63.2188	23.0727	16.375	4.48	36.5074	88.1562	32.1446	25.9375	4.25833	36.59	88.375	31.6775	24.6875	4.70641	35.7085
171	61.025	21.4752	14.5625	4.945	35.0641	83.2644	27.3511	25.25	4.43556	32.81	41.3125	13.4982	15.5625	5.18103	32.6757
172	55.6125	21.3136	16.625	4.49333	38.2677	68.5769	26.1101	22.625	4.17833	37.9902	84.5	31.9878	20.8393	4.36667	37.8148
173	43.2188	18.3727	10.125	4.12	42.0084	59.9806	25.5307	20.625	4.27174	42.5588	50.8125	21.3868	21.4375	3.93333	41.9956
174	54.8438	20.2554	13.1339	5.66667	36.7863	61.19	23.0934	17.0625	4.81787	37.7295	87.125	29.8545	18.6875	4.91667	34.2388
175	55.425	21.4293	18	4.78333	38.6707	75.0031	28.4125	23.5	4.11238	37.838	113.875	41.6104	26.25	4.88333	36.5152
176	63.8188	24.8023	19.5	4.445	38.9032	50.2888	19.375	19.375	4	38.4728	92.125	34.4293	24.0625	4.95	37.3626
177	62.5938	23.8123	13.9375	4.795	38.0482	57.7644	21.2838	18.625	4.13452	36.769	66.125	26.4603	17.9375	5	39.9929

## Sheet: BC  trait
	E1	E1	E1	E1	E1	E2	E2	E2	E2	E2	E3	E3	E3	E3	E3
Num	SY	LY	BNP	BW	LP	SY	LY	BNP	BW	LP	SY	LY	BNP	BW	LP
1	57.0312	22.185	16.1875	4.96333	38.8941	64.5976	23.9146	19.625	4.475	37.0385	94.625	36.0647	19	5.28333	38.1848
2	72.5625	27.7369	24.3125	4.91333	38.2854	70.4975	26.633	22.6875	4.20667	37.759	101.062	37.9874	21	4.91667	37.5977
3	71.6687	28.6141	21.8125	4.90833	39.9462	74.3674	31.4099	20.25	5.04667	42.3895	79.875	31.457	21.8214	4.65	39.3981
4	77.8563	29.9177	23.4375	4.65667	38.4181	77.6806	30.0131	23.3125	4.21	38.6811	80.5625	30.3292	20.75	4.95	37.7211
5	66.1375	25.9288	17.5	4.87333	39.2856	70.6819	27.614	20.3125	4.48088	39.1484	95.8125	35.503	22.6875	5.25	37.1278
6	61.15	24.5331	15.75	4.97833	40.1539	73.9563	29.8639	23.1875	4.505	40.3849	72.5	28.6607	15.375	4.81667	39.4362
7	59.2125	23.5256	20.5	4.675	39.727	71.6831	28.9206	24.0625	4.50467	40.4836	104.5	41.9828	24.4375	5.26667	40.1863
8	64.0437	24.2602	17.875	4.805	37.9857	84.6787	33.3773	21.6875	4.53833	39.4357	117.625	45.861	23.9375	4.96667	39.0399
9	72.5	29.1194	19.625	4.82833	40.1067	78.6	29.1236	21.75	4.43833	37.0997	90.125	35.5924	21.5	4.9	39.4576
10	65.6875	25.1937	19.625	5.01833	38.3309	86.3625	31.5283	25.25	4.75167	36.7089	103.375	39.5331	20.75	5.31667	38.6391
11	64.2938	26.2506	20.8125	4.74	40.8303	79.115	31.1093	27	4.18833	39.368	73.1875	29.1838	21.25	4.51667	39.8379
12	62.7	24.4488	20.6875	4.86667	39.133	84.8562	31.6729	27.0625	4.65	37.3575	97	38.3537	23.1875	4.85	39.5104
13	56.05	22.3849	14.4375	4.59833	40.0012	69.0438	27.5901	19.75	4.18135	39.8907	88.125	34.4298	20.0625	5.11667	39.0753
14	62.25	23.9108	15.6875	4.92	38.6636	69.7913	26.256	21.125	4.50283	37.8117	69.1875	26.1598	18	4.85	37.8
15	76.583	30.1535	22.5	5.14667	39.5304	64.7956	25.1272	19.1875	4.54333	38.7795	83.3125	33.2671	19.875	5.11667	40.0371
16	58.9509	23.126	17.0625	5.01667	39.4558	76.5631	28.4848	22.1875	4.48221	37.2706	97.3125	37.0814	19.3125	5.33333	38.1388
17	71.6	27.8468	16.8125	4.825	38.8952	76.9181	29.5849	25.3125	4.10134	38.4741	93.4375	36.7819	22.375	4.86667	39.4081
18	53.35	21.1005	16.1875	4.39833	39.6865	81.78	32.1234	24.25	3.69958	39.1665	71.125	26.4742	21.6875	4.45	37.2467
19	73.0062	28.3289	18.625	4.93667	38.6506	79.3806	31.1545	20.25	4.645	39.3187	98.1875	37.3696	19.25	4.85	38.1378
20	72.975	27.4379	19.4375	4.79667	37.5903	78.7025	31.1395	23.125	4.27167	39.629	87.125	32.3512	20.875	4.76026	37.1589
21	70.225	27.6642	18.0625	5.10333	39.3949	79.2375	28.5993	22	4.81333	36.1295	89.375	34.5518	21.0625	5.25	38.7337
22	74.4875	28.4598	19.4375	4.72	38.3818	87.0594	32.9889	27.0625	4.28073	37.8074	79.0625	29.359	19.1875	5.03333	37.1048
23	67.0875	25.9375	17	4.58167	38.649	69.7726	25.5737	20.8125	4.29167	36.7386	78.625	29.2657	20.4375	5.01667	37.2097
24	64.2938	25.0862	20.5625	4.675	39.0311	73.4394	28.2382	22.0625	4.325	38.3468	88.625	33.4693	22.375	4.85	37.8119
25	78.4	32.1356	18.5625	5.07167	40.8151	95.4631	36.4467	24.1875	4.93833	38.1235	96.375	38.4224	18.5625	4.76667	39.8675
26	74.0831	29.1244	18.4911	4.955	39.3179	95.4838	36.4611	27.375	4.87333	38.2047	80.375	30.4105	17.1875	4.98333	37.7823
27	71.525	28.0037	20.1875	4.97333	39.1672	97.4313	39.0613	28.3125	4.655	40.1063	86.1875	33.3617	19.5625	5.08333	38.7089
28	73.3187	28.1519	18.6875	5.44	38.5267	98.3156	38.0502	24.375	5.14	38.6473	84.1875	31.6325	20.75	5.63333	37.574
29	61.75	24.6952	18.6875	4.77667	39.9598	82.5731	31.4083	21.25	4.48241	38.0665	82.875	30.6898	18.3125	4.8442	37.1371
30	70.4188	27.9089	19.9375	5.08333	39.6191	81.8537	32.3267	23.8125	5.04333	39.4893	97.8125	39.5091	22.3125	4.84444	40.379
31	57.4438	22.3611	15.5625	5.155	38.982	.	.	.	.	.	57.25	21.1411	15.375	5.23333	36.9667
32	76.7188	30.1191	18.0625	5.04333	39.236	74.9938	28.2119	22.4375	4.71667	37.6477	110.75	42.0778	23.6875	5.05	38.1428
33	77.1188	29.6	21.3125	4.71	38.2585	73.8237	29.9992	21.6875	5.20667	40.6701	87.3125	33.7706	21.375	5.16667	38.6774
34	63.1661	24.2992	20.6875	5.13667	38.4895	69.3313	27.5375	23.3125	4.36	39.3777	104.125	40.9063	22.125	5.6	39.2857
35	69.6687	26.2664	20.1875	4.80667	37.5598	75.045	27.6762	21.125	4.55732	36.9619	89.5	35.3565	21.9375	5.18333	39.5332
36	62.1125	24.9067	20.0625	4.85833	40.1014	74.5987	29.2261	23.875	4.06042	39.0939	97.9375	38.8814	23.375	4.88333	39.5932
37	73.0375	28.163	20	5.02667	38.5501	90.2656	36.3619	26.9375	4.725	40.132	94.3125	38.3859	21	4.93333	40.8496
38	75.7688	32.8382	20.3125	5.06	43.373	88.5563	37.6432	23.375	4.615	42.4705	90.4375	36.4764	19.25	5	40.3353
39	74.2938	30.5716	18	4.855	41.0601	98.3231	39.8467	27.5625	4.995	40.6149	96.625	39.9246	17.5625	4.8	41.3219
40	88.225	37.7751	21.8125	4.96333	42.7745	82.6537	33.1637	24.125	4.93792	40.1718	99.3125	39.1977	20.375	5.06667	39.4573
41	79.7	31.6459	21.875	4.77167	39.6842	97.39	37.4635	28.4375	4.59179	38.3468	112.938	44.4795	22.8125	5.23333	39.4553
42	63.125	25.0772	22.1875	4.79	39.8716	73.4894	27.7938	22	4.26154	37.8259	89.9375	35.1156	22.8125	5.25	39.0423
43	78.0821	30.8505	18.5625	4.66333	39.5223	81.99	30.2184	23.6875	4.64804	36.8424	87.125	33.6528	23.6875	5.05	38.2799
44	62.2312	25.2765	22.75	4.29	40.5788	63.1969	22.6852	21.875	4.07368	.	92.5625	37.4727	23.8125	4.9	40.4722
45	90.3688	35.276	19.5625	5.43333	38.9981	92.5419	34.2742	28.1875	4.55167	36.8708	79.3125	30.6512	17.8125	5.43333	38.649
46	66.775	25.973	22.3125	5.03667	38.8271	87.3637	33.3559	23.5	4.46497	38.2784	91.75	35.9527	19.5	4.96667	39.2181
47	77.1455	30.8384	19.9375	4.88667	39.9867	77.4744	29.6854	25.4375	4.86417	38.1784	81.625	31.4236	17.4375	5.01667	38.5528
48	67.8688	29.9099	20.0625	4.99167	44.0558	86.9437	37.0296	24.5	4.87833	42.4747	101.938	43.8874	21.4375	4.91667	43.0475
49	72.6188	27.6148	18.75	4.65667	38.0051	76.94	29.4486	25.25	4.695	38.2555	119.5	47.827	22.625	4.41667	39.988
50	66.3562	25.3319	20.5268	4.44333	38.2956	75.4519	29.4727	25.25	4.02061	39.1745	114.5	43.6487	23.3125	5.41667	38.1657
51	71.1125	28.0007	21.3125	4.845	39.3812	76.45	30.4848	24.25	4.46333	39.9415	94.125	38.1392	20.25	4.96667	40.6385
52	75.85	30.2716	21.8125	5.06667	39.876	69.1256	27.0505	22.8125	4.47167	39.189	103.812	41.0508	23.875	4.76667	39.5221
53	59.6063	22.8783	12.6042	4.93633	38.4678	75.7044	29.2476	23.0625	4.36491	38.4565	110.375	44.3401	21.6875	5.71667	40.1753
54	63.9125	24.0743	16.875	4.635	37.7189	65.9844	26.509	21.1607	4.82912	40.3222	83.125	31.0447	16.875	5.4	37.3528
55	65.8187	25.5218	17.5	4.25667	38.8742	70.9694	27.9223	27.375	4.1807	39.3531	85.4375	31.9886	19.1875	4.71667	37.4425
56	74.9187	28.0959	19	5.13333	37.5019	91.9163	35.8986	26.0625	4.98	39.0456	129.438	48.4813	20.125	5.45	37.2751
57	71.7563	28.3477	18.25	4.75	39.4847	72.4231	28.2229	24.75	4.18083	39.0146	87.3125	33.3811	19	4.96667	38.2646
58	64.3562	24.9627	20.75	4.58833	38.7487	75.9725	29.5084	25.75	4.65574	39.055	94.75	36.5714	28.2054	5.35	38.6268
59	74.5062	28.9779	19.6964	4.885	38.9053	76.7256	30.5795	26.25	4.95208	39.7879	114.562	45.1656	22.0625	5.2	39.4192
60	69.8125	26.5341	17.6875	4.76833	38.0229	69.6863	27.4344	22.4375	4.14449	39.6423	92	36.3015	18.1875	5	39.3491
61	65.9062	24.5264	18.875	4.58167	37.2296	91.2431	35.5397	25.875	4.49248	38.9794	93.9375	37.7839	16.625	5.1	40.1914
62	79.3312	33.4445	21.875	4.90333	42.1616	76.1925	31.6385	24.125	4.48422	41.485	92.75	37.4124	19.8125	5.33333	40.3039
63	78.2625	32.193	19.25	5.17667	41.0823	75.885	31.088	25.1875	4.71538	40.857	93.5	38.8696	16.75	5.2	41.6725
64	66.2	27.3306	17.3125	4.51333	41.2847	72.1225	29.2815	24.9375	3.97433	40.6124	90.8125	36.2651	22.5625	4.56667	39.781
65	70.9625	27.4383	21.0625	5.03333	38.7863	80.8875	32.521	26	4.25698	39.8908	106.562	42.9653	22.25	5	40.3312
66	65.475	27.3947	19.25	5.05833	41.6797	90.7606	35.3359	26.9375	4.45204	38.9633	105.688	41.6628	22.0625	5.11667	39.397
67	68.8688	27.7996	20.75	4.82333	40.3606	69.3	26.8918	28.5625	4.22833	38.7838	105.5	42.3362	26.125	5.26667	40.2268
68	74.8125	30.0965	16.5	5.485	40.2255	100.504	38.3462	27.125	4.825	38.1561	116.562	45.5158	22.6875	5.25	39.0486
69	67.9688	27.0392	21.3125	4.92	39.6872	85.8488	32.3532	25	4.22537	37.5928	111.5	43.9925	23.8125	5.11667	39.0031
70	68.3875	26.556	20.25	4.7	38.8739	83.1262	30.5599	26.875	4.35674	36.8317	103.562	40.6045	24.5	5.26667	39.3556
71	74.9	29.0088	19.875	4.76333	38.7078	83.7619	32.0811	24.6875	4.38833	38.2235	98.6875	40.1563	24.8125	5.03333	40.7533
72	72.1125	29.6758	18.375	4.97333	41.1508	70.5856	25.7654	23.5625	4.51667	36.5081	80.4375	31.4011	18.0625	5.13333	38.9542
73	73.65	30.1548	19.25	4.66667	40.9505	75.2262	29.0843	23.8125	4.242	38.6713	76.6875	29.2338	25.5	5.25	38.119
74	68.1125	27.2714	18.5	4.815	40.009	77.185	29.4389	25.875	4.20357	38.2448	70.875	27.5974	15.75	5.18333	38.8751
75	47.3688	17.6499	15.4375	4.61333	37.3444	71.4006	27.0374	22.1875	4.53819	37.8747	91.1875	34.9399	22.25	5.13333	38.3117
76	.	.	.	.	.	.	.	.	.	.	.	.	.	.	.
77	62.95	23.8949	13.3125	4.60667	37.9514	67.15	25.4259	19.0625	4.35948	37.9164	85.25	31.3152	22	4.95	36.7075
78	69.1625	27.2777	17.6875	4.47833	39.6442	71.1206	27.9981	22.375	4.52	39.4508	81.625	31.0167	20.9375	5.18333	37.9669
79	70.1688	27.223	19.375	4.82167	38.6934	64.3844	24.9138	23.4375	4.40792	39.1262	95.5625	37.3049	20.0625	4.91667	38.9905
80	61.9062	23.9296	16.5	4.82167	38.6551	90.5731	36.5354	25.5625	4.1429	40.3274	113.5	42.8579	20.5	5.2	37.8726
81	65.2562	26.0989	15.625	4.95833	40.0632	64.4131	23.7257	19	4.41852	36.9842	106.188	41.5789	20.8125	5.41667	39.1272
82	84.0625	34.2051	25	4.545	40.6777	74.9794	28.6835	23.5	4.30048	38.4697	104.062	39.9829	20.25	5.26667	38.5661
83	54.8125	21.3752	15.625	4.60167	38.9989	66.4425	24.2563	20	4.19139	36.4985	74	27.8121	16.5625	5.1	37.5817
84	65.7062	26.6291	15.5625	4.875	40.5191	74.4663	29.8633	22.25	4.471	40.1016	110.312	44.5297	20.875	5.2	40.3913
85	70.8	27.0077	17.6875	5.08833	38.2095	89.9712	34.5115	25.3125	5.20667	38.4229	100.438	37.8004	19.25	4.73333	37.6706
86	61.4312	23.628	18.8125	5.24333	38.4874	79.4081	29.154	23	4.74	36.7451	80.6875	30.5679	18.0625	5.06667	37.8819
87	68.3063	27.1726	16.8304	4.90333	39.8043	85.0306	34.97	28.8125	4.91167	41.1568	106.062	40.6944	22.875	4.31667	38.4646
88	84.5062	32.5782	17	5.31333	38.5527	83.8994	33.8937	23.75	5.11833	40.4026	118.438	45.384	22.375	5.56667	38.3289
89	80.6375	32.5576	19.625	4.87167	40.282	95.9275	39.0142	27.3125	4.79667	40.6899	98.375	39.2977	20.75	5.33333	40.0376
90	73.2875	28.8761	19.4375	4.62167	39.4501	53.5575	21.5203	20	4.05037	40.2054	79.875	30.9621	18.125	5.11667	38.7351
91	64.7875	24.4865	18.125	4.68333	37.7401	72.4512	28.811	21.375	4.72542	39.753	77.4375	29.6916	17.5	5	38.3328
92	76.2	30.7038	22.9375	4.8	40.2372	89.9638	38.0547	27	4.66333	42.3686	104.75	41.4203	19	4.96667	39.5863
93	77.4375	30.8287	22.4375	4.445	39.7358	92.5212	36.7738	27.1607	4.01881	39.7227	113.812	43.6584	26.1875	4.9	38.422
94	58.2437	23.7041	16.625	4.925	40.6249	69.4912	26.7331	23.25	4.23583	38.6686	101.188	38.3726	26.6875	4.96667	37.9146
95	59.9562	23.8206	19.0625	4.87833	39.8353	75.2125	30.0276	24.25	4.375	39.9235	96.375	35.6799	23.75	5.2	37.1167
96	64.2437	26.0438	17.125	5.10167	40.5972	82.7388	33.9837	23.5625	4.74833	41.133	91.125	35.1078	19.625	5.51667	38.7115
97	66.45	25.985	18.3125	4.98167	39.0307	76.19	30.903	22.0625	4.63167	40.6707	102.188	39.6034	22.6875	4.81667	38.754
98	57.9375	23.7046	17	4.764	40.8309	88.0062	35.2089	23.625	4.31758	40.0601	88.9375	34.5012	19.75	5.01667	38.8555
99	69.7812	27.9737	19.5625	5.095	40.0867	83.0069	33.7364	23.3125	4.262	40.7527	87.25	33.1677	21.5625	5.15	38.0981
100	83.3937	32.4989	19.5357	4.82167	38.9628	84.5125	32.2448	24.6875	4.8813	38.3138	82.375	30.8851	19.875	5.15	37.5797
101	68.75	27.146	15.375	5.09333	39.5582	85.7225	33.6361	21.3125	4.86833	39.3986	95.5	36.4352	17.8125	5.6	38.0966
102	75.375	28.5325	19.625	4.82	37.8656	78.7644	29.2954	21.75	4.51	37.229	77.1875	28.7312	17.625	4.93333	37.1494
103	69.6063	28.3281	20.4464	4.57	40.6744	70.7475	28.9343	21.9375	4.38056	40.9026	87.75	34.8573	23.5	4.56667	39.7601
104	74.2937	27.8907	16.625	5.08333	37.541	76.5506	28.2196	20.0625	4.59182	36.864	78.75	30.0097	17.4375	5.19167	38.0891
105	66.8125	26.178	20.0625	4.99167	39.1492	73.3688	28.4001	23.125	4.25253	38.582	79.375	30.147	21.9375	4.65	37.9988
106	76.3125	28.9645	18	5.36333	37.9473	64.0763	24.939	21.5	4.60944	38.9141	63.6875	24.4454	18.9375	5.19167	38.4994
107	74.6937	28.7461	19.5	4.24833	38.4853	88.1994	35.0444	29.3125	4.1422	39.7148	86	34.5614	19.0625	4.88333	40.2901
108	68.5938	25.2239	18.75	5.24	36.8574	79.6769	29.2792	23.75	4.85	36.7688	83.6875	30.187	22.875	5.45	36.0887
109	67.7875	25.2376	15.1875	4.68167	37.2811	77.7731	29.7968	22.1875	4.28425	38.2072	94.5	36.0238	20.5	5.6	38.1027
110	69.45	26.5024	16.375	4.47667	38.16	75.1581	27.4685	22.75	4.36667	36.611	82	30.7006	20.9643	4.98333	37.4586
111	77.125	28.7285	19.0625	5.13333	37.2102	87.1031	32.4649	23.875	4.955	37.2643	124.438	48.0987	24.9464	5.53333	38.8478
112	68.8438	28.769	22.9375	5.15833	41.7496	88.6319	31.6372	26.375	4.37286	35.9832	94.25	34.7031	18.1875	5.28333	36.9119
113	68.825	27.5562	19.0625	4.75167	40.0425	81.5594	29.5127	24.125	4.47358	35.9191	88.6875	33.8767	22.125	5.36667	38.1992
114	81.6188	32.4881	19.3125	4.92333	39.8806	86.7331	33.1501	22.5625	4.53083	38.2128	78.4375	30.4727	17.0625	5.21667	38.9672
115	77.3438	30.251	18.625	4.88333	39.0469	99.1669	38.3297	27.5	4.96845	38.4279	101.375	39.1761	22	5.25	38.6912
116	84.7875	32.6512	18.4375	5.07667	38.4739	81.3569	30.736	21.6875	4.5069	38.0194	110.312	41.5798	21.9375	5.61667	37.6805
117	65.2062	24.9666	17.5625	5.30167	38.3888	70.1831	26.859	21.6875	4.5844	38.0227	94.8125	38.0509	18.1875	5.56667	40.1258
118	76.425	31.8655	21.6875	5.015	41.6669	83.7569	33.1472	28.0625	4.18917	39.6514	106	43.1098	22.4375	4.86667	40.7746
119	73.5812	28.5041	21.875	4.86167	38.7447	70.4981	26.7272	22.125	4.655	38.0157	87.8125	33.6507	20.5625	5	38.3328
120	82.45	29.3568	19.1875	5.01333	35.6044	75.35	27.6657	23.5625	4.38167	36.6662	104.312	38.727	20.5	5.4	37.3552
121	74.8313	28.5824	16.375	4.65333	38.1951	.	.	.	.	.	75.5	29.2178	17.25	4.91667	38.6468
122	74.8187	30.2843	20.5625	5.06	40.4811	79.725	31.642	24.5625	4.50667	39.4408	106.688	41.3754	23.75	4.98333	38.7942
123	70.5	30.0988	20.1875	4.75667	42.7026	57.0869	23.3294	25.9375	4.22452	40.4401	104.75	40.7984	25.75	4.7	39.0091
124	67.1	26.8432	19.1875	5.38833	39.9864	75.9956	28.7996	21.375	4.29594	37.7276	101.25	39.7927	21.25	5.03333	39.3866
125	77.75	30.9312	19.5	4.82	39.7928	80.4038	31.5127	26.25	4.57405	39.206	90.125	34.3925	20.6875	5.28333	38.1677
126	70.9688	28.3725	17.875	5.16333	39.9485	63.1313	23.6242	19.9375	4.24167	37.4076	77.125	28.8561	15.4375	5.1	37.2291
127	69.0938	25.6346	18.75	4.69667	37.0476	79.9631	29.5675	23.875	4.48833	36.9961	85.8125	32.5357	18.625	5.1	37.9103
128	71.25	25.6443	20.0625	4.63	35.9948	91.0694	33.3764	24.5625	4.57738	36.697	92.375	34.4588	22	5.41667	37.2254
129	60.0812	23.1073	16.75	4.875	38.507	69.6381	24.8759	21.8125	4.61976	35.7807	82.75	30.2955	15.9375	5.05	36.6745
130	67.7875	26.7222	16.3036	5.02333	39.3599	84.1694	32.0071	22.5625	4.62133	37.9825	89.9375	35.0299	19.3125	5.13333	38.9592
131	70.7438	27.4308	19.25	5.485	38.7548	100.155	35.2569	23.375	4.72333	35.2293	115.938	44.8533	21.75	5.55	38.7264
132	76.2	29.7311	20.6875	5.15833	39.0193	91.5138	36.1369	25.75	4.29833	39.5435	105.812	40.5736	24.4375	5.08333	38.3656
133	71.2688	26.6369	19.5625	4.69667	37.2846	78.9238	31.7118	24.5625	4.18092	40.0142	96.375	36.8186	23.1875	5.01667	38.1963
134	71.2438	27.7919	19.5625	5.465	39.0073	80.7869	31.6644	22.25	4.35491	39.1727	109.188	40.4227	22.3125	5.45	37.0141
135	68.5187	26.744	20.1875	4.72833	39.0533	71.0981	28.1934	26.1875	4.38417	39.6176	126.188	48.1021	27.4375	5.11667	38.1048
136	72.7188	28.5806	18.5	4.935	39.2445	79.1725	31.692	25.0625	4.75246	39.9507	94.1875	36.3873	24.9732	5.51667	38.671
137	71.0687	30.0921	18	5.045	42.3554	80.0581	32.4101	23.5625	4.7467	40.4754	88.3125	35.2326	22.6875	5.33333	40.025
138	75.275	28.8663	21.75	4.94833	38.3228	81.5138	30.4335	24.8125	4.4738	37.3246	85.9375	33.0496	19.625	5.2	38.4514
139	79.6562	30.8852	19.625	4.56667	38.7059	75.2512	28.5988	23.75	4.28477	37.9965	115.75	44.7278	26.0625	5.31667	38.5644
140	67.725	26.0486	18	5.20333	38.4706	83.3719	30.9428	23	4.69077	37.0779	95.1875	36.8749	19.5	5.41667	38.7928
141	71.6688	26.7461	19.8125	5.16167	37.3279	84.6994	30.8964	24.0625	4.53676	36.5912	122.938	47.5818	24.375	5.3	38.6814
142	67.675	28.1706	19	4.70167	41.669	87.2131	34.4032	26.0625	4.69962	39.8012	94.4375	38.9804	21.5	4.81667	41.4917
143	80.1312	33.9508	22.0625	5.29833	42.3732	94.8581	37.7919	26.875	4.7464	39.8249	100.562	40.629	22.875	4.95	40.4106
144	54.1125	19.7631	15.3125	4.23667	36.5481	88.4601	33.0644	28.6875	4.02857	37.5128	82.125	29.8576	19.75	4.85	36.4002
145	61.2313	22.4249	17.4375	4.63333	36.7276	101.167	37.8606	26.625	4.805	37.4671	88.5	33.5564	20	5.46667	37.8049
146	81.8812	30.905	19.9375	4.905	37.7247	97.3919	40.0951	27.0625	4.76833	41.1615	80.875	31.3967	21.6875	4.85	38.8322
147	69.4875	27.9834	16.375	4.84667	40.2414	81.9287	33.0718	23.375	4.97179	40.3643	86.0625	35.2637	24.1875	4.81667	40.8427
148	70.0687	26.8026	16.625	5.205	38.1627	87.9375	32.0157	26	4.99222	36.4146	87.5	34.1823	21.5	5.23333	38.8787
149	70.25	29.2068	17	5.3	41.5485	84.6269	33.2306	22.4375	4.865	39.2538	92.3125	35.7843	24.5625	5.48333	38.574
150	72.3812	29.4663	18.125	5.28167	40.7339	92.2412	37.035	25.75	5.09167	40.3658	98.0625	38.4154	25.0625	5.45	39.146
151	72.0125	27.0344	19.25	4.68833	37.5794	78.4696	29.7419	24.0625	4.43452	37.9404	81.1875	31.0075	19.9375	4.94167	38.1953
152	65.5911	26.0486	18.125	4.60833	39.6967	64.6606	25.146	20	4.74326	38.8941	92.9375	37.4152	23.3125	5.38333	40.25
153	63.875	25.5633	17.6875	5.55167	40.1103	75.75	29.9898	22.875	5.03295	39.4211	87.5	32.8226	21.3125	5.33333	37.478
154	67.8125	28.1716	22.75	4.59	41.5158	79.0231	32.3421	25.6875	4.25833	40.9267	93.9375	38.7273	22.5625	4.8	41.361
155	76.2938	30.3923	20.4375	4.37333	39.8314	62.4481	23.3604	20.75	4.315	37.4052	97.1875	37.3193	21.5	4.96667	38.6521
156	71.4813	29.5485	20.75	4.95333	41.2739	94.1038	37.4581	28.5	4.845	39.869	99.875	39.7147	21.375	5.18333	40.1882
157	79.5625	30.4343	21.8125	5.09	38.4567	99.7231	37.5716	27.1875	5.10333	37.6891	101.438	39.3315	20.75	5.46667	38.7351
158	67.1625	26.0081	19.875	4.96667	38.7261	81.715	30.6937	24.4375	4.70833	37.5862	94.3125	35.5697	18.3125	5.56667	37.7046
159	71.3812	27.2279	18.75	5.22	38.075	71.7419	26.1278	20.6875	4.81214	36.4171	109.312	40.7443	23.5625	5.5	37.2794
160	77.5437	30.8733	20.5	5.33167	39.8795	78.9387	29.6901	22.25	4.47993	37.6158	144.688	55.2106	27.625	5.33333	38.1226
161	59.8688	22.9963	16.1875	5.01333	38.3967	77.44	27.9582	23.625	4.85667	36.1016	101.5	37.7939	21.3125	5.28333	37.2608
162	69.5438	26.7623	19.6875	4.97	38.4847	82.0467	31.3123	24.25	4.39625	38.187	82.1875	31.5487	18	5.03333	38.42
163	74.9188	29.3576	19.625	5.20333	39.1932	71.3081	29.018	22.8125	5.21	40.7726	107.125	42.4633	22.1875	5.38333	39.6289
164	66.6688	25.5525	19.375	4.72833	38.3105	76.12	29.6512	21.125	4.32141	38.9836	77	29.3176	21.375	4.91429	38.0789
165	80.6759	30.0427	20.0625	5.06167	37.2406	89.6369	33.191	25	4.38667	37.0014	124.438	46.6079	21.625	5.81667	37.5222
166	84.3	32.7548	20.25	4.93833	38.8334	82.6538	32.7754	21.6875	4.76167	39.5717	119.375	45.6068	25.25	5.13333	38.3175
167	57.1	23.2172	15	4.865	40.6624	76.2806	30.8373	24.8125	4.09618	40.5276	87.25	34.9588	19.6875	5.03333	40.0658
168	76.5813	29.0835	19.6875	4.74167	37.9227	87.3856	33.9422	28.5	4.21869	38.765	113	43.5042	23	4.93333	38.5135
169	73.9812	28.1302	18	4.84667	37.9324	67.45	23.6814	22	4.65385	35.1051	98.1875	37.2372	20.25	5.18333	37.9669
170	79.7562	30.9757	20.375	5.02833	38.815	74.9638	28.3287	23.1875	4.32848	37.788	116.375	44.3881	29.5	5.16667	38.0994
171	64.3688	24.138	16.1875	5.15667	37.4917	75.3569	26.9428	21.375	4.56167	35.7216	81.25	27.68	21.125	5.23333	34.0972
172	62.4437	24.3621	20.875	4.77167	39.0094	71.5712	27.4907	19.8125	4.82667	38.6883	96.75	37.1336	23.4375	5.05	38.2725
173	56.3062	23.0929	13.9375	5.30333	40.7181	68.4944	27.7712	21.4375	4.455	40.5509	95.5	36.1709	19.75	5.66667	37.9499
174	68.6937	26.5548	19.5	5.01	38.6906	93.0425	35.9712	24.5625	5.0309	38.528	112.375	42.5722	22.9375	5.23333	37.917
175	63.7812	25.4982	18.625	5.06167	39.893	72.2288	28.1658	23.8125	4.63092	38.9887	128.688	48.6376	28.25	5.03333	37.7397
176	75.0312	29.3449	18.5625	4.7	39.127	87.1069	33.5472	27.5625	4.36857	38.4731	104.312	40.8749	23.5625	5.31667	39.1862
177	69.275	27.4728	17.8929	5.28333	39.5736	89.7494	34.2457	24.0625	4.8347	38.1325	97.4375	37.6316	20.4375	5.48333	38.6058

## Sheet: MPH  trait
	E1	E1	E1	E1	E1	E2	E2	E2	E2	E2	E3	E3	E3	E3	E3
Num	SY	LY	BNP	BW	LP	SY	LY	BNP	BW	LP	SY	LY	BNP	BW	LP
1	3.87188	1.73841	-0.78125	0.225833	0.741247	0.204464	0.175609	-1.875	0.173965	0.277988	13.0938	5.4461	-1.125	0.525	0.931785
2	11.3469	3.74047	5.90625	0.360833	-1.0164	7.94438	2.63936	-0.6875	0.0113596	-0.566554	-3.84375	-1.64421	-2.28125	0.258333	-0.259076
3	7.39375	3.47771	-0.96875	0.481667	0.71373	6.21051	4.77749	-2.4375	0.709226	3.24622	-4.6875	-1.35563	0.383929	-0.208333	0.423897
4	24.1125	8.93627	4	0.0208333	-0.67869	14.3844	5.86825	1.625	0.1425	0.588629	17.2812	6.16002	2.46875	0.283333	-0.917088
5	13.9281	5.21648	1.4375	0.0666667	0.30552	16.2603	6.51542	1.5625	0.398161	0.491342	28.4688	6.55551	4.66071	0.704167	-0.643551
6	4.99063	1.06815	-0.5	0.0166667	-1.53554	13.7591	6.25268	3.53125	0.35881	1.17699	6.84375	2.67275	-1.0625	0.4875	-0.0460856
7	2.55	0.630386	2.28125	0.06	-0.770313	15.7094	7.35663	3.90625	0.404019	1.9514	22.375	9.7495	4.46875	0.771667	0.809696
8	3	0.318495	-0.375	0.0141667	-1.25981	22.8828	9.89439	3.53125	0.444899	1.54691	36.5625	15.2225	4.59375	0.416667	1.33028
9	21.05	8.28389	2.28125	0.000833333	-0.392721	20.5722	7.77103	2.90625	0.3125	0.27321	22	9.8478	1.34375	0.314583	1.8175
10	4.92813	1.14833	2.15625	0.150833	-1.38405	12.455	4.92053	2.28125	0.205	0.367261	14.9688	5.99762	-0.59375	0.241667	0.502058
11	2.3625	0.939898	-0.875	0.904583	0.0288001	15.6557	6.06537	5.34375	0.326643	-0.274389	2.0625	1.18954	-0.21875	-0.283333	0.429657
12	10.6219	3.72966	2.71875	0.656667	-0.466536	15.8573	5.64939	4.6875	0.481181	-0.237227	3.59375	1.37469	0.6875	0.175	-0.0775485
13	-2.61875	-0.89697	-3.13393	-0.0933333	0.358744	12.3241	5.9897	2.4375	0.0391132	1.6233	18.9688	7.91134	1.84375	0.175	1.07259
14	4.27188	1.95436	-1.44643	0.373333	0.811452	13.985	6.26352	2.875	0.189267	2.03066	-3.34375	-1.46633	-1.34375	0.4	-0.211794
15	21.1362	7.78437	4.85268	0.554167	-0.816919	-10.8266	-3.97547	-3.375	0.298852	0.29159	1.75	1.39547	-1.1875	0.05	0.852728
16	4.96339	1.37667	-1.5	0.545	-0.828965	9.06938	2.65512	0.78125	0.546091	-0.947874	16.8125	5.70137	-1.5	0.280556	-0.857217
17	-4.55938	-2.19193	-2.03125	0.255833	-0.524507	7.98	2.89421	1.71875	0.127182	-0.346982	17.5	6.88534	2.59375	0.166667	0.0468288
18	-3.14687	-1.94346	-1.28125	0.128333	-1.05566	21.697	8.53191	1.9375	-0.0380556	-0.0946893	-5.63839	-3.10549	-0.8125	-0.666176	-1.27996
19	9.12812	3.09469	3	-0.0525	-0.804254	0.3575	0.625731	-0.875	0.198787	0.710854	20.5	8.36722	0.3125	-0.3	0.835916
20	7.13125	2.22363	2.0625	0.121667	-0.819401	-1.14292	-0.602955	-0.46875	-0.00208333	-0.10855	14.6562	5.44557	0.53125	0.310256	0.168418
21	0.721875	1.21235	-0.84375	0.3675	1.04616	-5.44312	-2.15497	-1.0625	0.321838	-0.400322	7.34375	3.59347	0.75	0.191667	0.998847
22	14.8813	4.9905	1.59375	0.0483333	-0.855174	7.59188	3.4918	3.90625	-0.0111681	0.594943	16.1875	6.05117	0.96875	0.241667	-0.0121117
23	9.99375	3.18833	1	0.22	-0.952614	1.94478	0.336325	-1.3125	0.14598	-0.0643676	7.0625	2.49588	0.276786	0.0168998	0.362817
24	-3.56563	-1.72374	0.03125	0.3775	-0.488216	-2.56844	-1.21386	-3.3125	0.288863	-0.481492	5.6875	1.76176	0.276786	0.224242	-0.522333
25	9.9625	4.85356	-1.03125	0.29	0.895201	13.4663	3.33992	-0.09375	0.55875	-2.18426	7.28125	4.29081	-2.28125	-5.32907e-15	1.64255
26	10.7206	3.82165	-0.821429	0.369167	-0.696926	12.8022	2.98302	2.90625	0.614167	-2.23695	-11.7812	-5.45209	-4.96875	0.10049	-1.20142
27	13.7219	4.72316	2.75	0.453333	-1.32658	8.20259	1.93996	5.3125	0.274551	-1.37739	21.5089	8.05194	2.8125	-0.425758	-0.634992
28	2.56563	0.369286	0.191964	0.419167	-0.890589	9.90875	2.75546	3	0.249444	-0.80457	1.375	0.476186	3.59375	0.336979	-0.105574
29	1.05625	0.353449	0.71875	0.3875	0.00773777	11.6972	4.91707	-0.375	0.227279	0.694063	19.7188	6.65168	0.6875	-0.21663	-0.707725
30	8.78125	3.16155	1.71875	0.343333	-0.525816	21.0491	8.29269	2.6875	0.5625	-0.129387	16.9688	7.37072	3.6875	-0.813889	0.592137
31	0.946875	0.573629	0.21875	0.859167	0.376704	.	.	.	.	.	-8.4375	-3.40906	-2.78125	-0.316667	-0.110097
32	14.7219	5.67455	1.1875	0.384167	-0.171958	5.22313	1.50658	1.73214	0.248139	-0.566126	26.3438	10.5653	2.15625	0.0541667	0.676252
33	19.7906	5.8851	4.625	0.231667	-3.01724	6.24969	3.49808	-0.84375	0.930048	1.37932	6.875	2.2936	0.919643	0.483333	-0.39565
34	-6.08393	-3.18504	2.88839	0.423333	-1.22771	3.49563	1.73867	1.375	0.0298443	0.389512	15.5938	6.23704	1.4375	0.258333	0.155515
35	3.05937	0.507736	-0.3125	0.0125	-1.15391	9.98906	2.99917	0.75	0.181806	-0.720046	0.258929	-0.0855945	-0.25	0.0583333	-0.130348
36	-0.15625	0.317079	-0.375	0.725833	0.752157	4.32	1.79336	1.15625	0.10875	0.0643159	19.5	7.97646	0.1875	0.35	0.487456
37	9.03972	2.1516	-0.40625	0.3025	-2.09874	5.3425	2.7009	2.95982	0.389667	0.325554	5	1.88315	-2.15625	0.125	0.178838
38	10.8	6.94456	1.59375	0.45	3.50395	13.7447	7.06871	0.8125	0.0683333	1.49574	4.40625	1.65766	-3.25	0.158333	0.119109
39	12.65	5.28764	1.09375	-0.0141667	-0.0365403	12.4985	4.92999	2.15625	0.308944	-0.100522	13.75	5.40211	-2.1875	-0.0205128	-0.161694
40	27.4438	12.6537	4	0.175	1.3974	-0.9225	-1.05777	-0.0625	0.727649	-0.654452	15.75	6.18755	-0.25	0.275	-0.0336351
41	20.4125	8.28964	1.40625	0.449167	0.226622	28.5331	10.228	6.0625	0.467432	-0.606285	24	11.1259	2.125	0.591667	1.94656
42	-0.978125	-0.914986	3.875	0.0541667	-0.602709	8.47812	2.47481	-0.59375	0.196096	-1.28865	10.5938	4.53855	4.78125	0.383333	0.498338
43	1.79464	0.917484	-3.1875	-0.3275	-0.0130815	6.21375	2.41247	1.03125	0.246019	0.0476617	-1.5	-0.183916	5.90625	0.247436	0.208039
44	-3.25313	-1.64142	2.8125	0.104167	-0.464864	0.801563	-2.46318	-1.8125	0.202414	-1.74154	5.65625	3.4644	2.1875	0.61	1.22633
45	16.3562	6.3647	0.75	0.4125	-0.115411	21.0619	7.7213	5	0.0382822	-0.358271	5.4375	2.79933	-4.03125	0.591667	1.18556
46	8.8875	3.61022	6.8125	0.430351	0.324144	22.4031	8.77039	1.40625	0.216181	0.534622	12.5	5.37979	-1.90625	0.0583333	0.622255
47	24.2437	10.1079	4.65625	0.57	0.940409	18.3953	7.53814	4.34375	0.806673	0.915334	-7.34375	-2.50567	-2.90625	0.25	0.278586
48	4.42813	4.06942	2.03125	0.300833	3.33481	20.7391	10.4552	3.9375	0.679947	2.2619	0.25	4.68001	-0.53125	0.45	4.38322
49	6.60938	1.61963	1.21875	-0.00666667	-1.37983	13.6641	5.65698	2.22768	0.394167	0.668762	6.8125	2.90113	-0.53125	-0.366667	0.111511
50	-2.54063	-1.41437	2.43304	-0.2325	-0.626615	0.233854	0.857819	0.6875	-0.163931	1.00253	7.9375	3.65747	2.5	0.533333	0.618616
51	9.09375	3.65506	2.15625	0.0933333	0.0683322	5.93906	3.10316	1.46875	-0.0822454	1.02084	-6.15625	-0.713172	-0.875	0.358333	1.76549
52	11.1688	4.09163	2.375	0.4525	-0.47158	1.37125	0.747426	-2.1875	0.282696	0.409794	16.9688	6.82169	3.1875	0.280769	0.0795428
53	-1.55491	-1.17311	-3.39583	0.108833	-0.889315	7.60719	3.66026	0.5625	-0.331881	0.945585	16.5625	7.65735	2.21875	0.708333	1.04458
54	0.889286	0.0703127	1.40625	-0.0975	-0.18153	-7.80812	-2.30739	-2.08929	0.276172	1.31319	6.5625	1.88038	0.1875	0.96756	-0.225716
55	4.775	1.69499	-0.28125	0.3225	-0.0191947	6.13281	3.0458	3.21875	0.152219	1.23568	15.4688	4.30773	0.455357	0.305	-1.70536
56	2.74375	0.919569	-0.40625	0.413333	-0.528802	18.6525	8.2944	3.65625	0.415833	1.15595	42.5938	15.981	-0.8125	0.221053	-0.0214086
57	7.66875	2.92767	-1.8125	0.216667	-0.236832	2.02937	1.73709	1.6875	0.031558	1.22752	5.5625	2.6158	-1.5625	0.408333	0.67508
58	-3.51741	-1.48406	0.65625	0.00916667	-0.233725	4.33375	0.917379	1.9375	0.366377	-0.89509	10.2188	4.65387	7.14286	0.608333	0.870649
59	8.99063	4.11878	0.540179	0.559167	1.00833	-0.592187	0.500747	0.6875	0.774261	0.992055	20	7.43089	-0.15625	0.141667	-0.491396
60	-0.5	-1.14023	-3.60714	0.395833	-1.20722	-2.94125	-0.875681	-2.9375	0.32926	0.723768	-2.1875	-1.6494	-2.5625	0.158333	-0.919335
61	-2.54688	-1.68895	0.861607	0.0591667	-0.717943	15.1103	6.45671	3.88393	0.386531	0.771988	6.0625	4.07242	-1.1875	-0.0166667	1.95518
62	11.3844	6.34074	0.5	0.538333	2.18411	14.6344	6.56893	3.625	0.294155	0.767618	22	8.99006	4.34375	0.276667	0.0197955
63	17.4906	7.49985	1.9375	0.995	0.262831	15.4659	6.36183	3.67857	0.663365	-0.222363	6.0625	3.5044	-2.84375	0.633333	1.05159
64	9.14792	3.69108	0.03125	0.6175	-0.311132	5.6025	1.88332	0.53125	0.181338	-0.90391	20.7812	8.56394	3.96875	0.228333	-0.232015
65	10.7437	4.05363	4.25	0.4375	0.0943237	5.505	2.9542	1	0.124882	0.751956	15.2812	6.26985	0.90625	0.341667	0.0399849
66	2.1875	1.28294	1.46875	0.401667	0.457582	19.0522	8.18212	3.875	0.265357	1.09024	11.625	3.71559	0.84375	0.516667	-1.06548
67	9.67812	4.04918	2.00893	0.369167	0.254729	0.11	0.225216	4.6875	0.125741	0.249445	10.6875	4.13812	2.46875	0.475	-0.137342
68	10.675	4.5348	-0.84375	0.955833	0.513495	30.8747	12.3511	1.59375	0.780119	0.877247	22.0938	8.34769	-0.5	0.458333	-0.269084
69	0.509375	-0.490765	4.625	0.220833	-1.03805	12.5994	3.9132	0.875	0.0901481	-1.3133	30.0312	11.2418	-0.21875	0.716667	-1.34261
70	7.58438	2.76064	-0.924107	0.196667	-0.158646	13.1404	3.41577	3.34375	0.240051	-1.98551	18	6.2397	2.28125	0.825	-0.725822
71	6.21875	2.36316	-0.09375	0.1525	-0.088552	14.5447	5.49048	2.1875	0.183269	-0.13206	17.4062	8.68834	2.25	0.35	2.08612
72	12.6228	5.62364	1.96875	0.596667	0.641067	1.18	-1.11938	0.40625	0.554286	-2.32717	12.7188	5.02731	-1.03125	0.337179	-0.0752555
73	14.0004	5.75954	0.8125	0.0116667	-0.0498508	9.66438	3.77354	1.34375	0.0943529	-0.0588252	-3.09375	-3.25399	2.875	0.658333	-2.89135
74	7.69687	2.34577	-0.0758929	0.521667	-1.25283	10.4513	2.86194	1.96875	0.183926	-1.72769	0	-0.49682	-7.03125	0.616667	-1.01773
75	-8.06563	-4.02858	-0.34375	0.353333	-1.36813	6.6825	2.14808	0.125	0.420773	-0.500389	24.5625	9.367	5.375	0.458333	-0.160669
76	.	.	.	.	.	.	.	.	.	.	.	.	.	.	.
77	-1.24063	-0.703878	-2.71875	-0.0308333	-0.497463	1.13531	0.161714	-3.1875	0.34031	-0.245176	-1.03125	-1.01711	2.53125	0.308333	-0.792172
78	4.68125	1.66771	-0.15625	0.236667	-0.15403	7.32594	2.68441	-1.5	0.619462	-0.35187	6.875	2.46242	2.125	0.587179	-0.216562
79	8.54063	3.02008	0.102679	0.77	-0.403124	-2.815	-1.1599	-0.3125	0.511667	0.329206	28.7812	11.8624	2.40625	0.608333	0.935442
80	-10.9031	-4.31622	-2.91071	0.123333	-0.175842	14.2694	7.15798	1.4375	0.0645327	1.83341	8.1875	.	-1.3125	2.66454e-15	.
81	-0.309375	-0.356328	-3.125	0.1475	0.0988089	-2.66094	-1.89939	-2.5	0.388164	-1.00233	21.1562	11.8047	0.53125	0.391667	1.3689
82	10.1719	4.38178	3.375	0.0908333	0.427281	0.410625	0.214777	-0.71875	0.540101	0.4245	6.9375	2.05893	-0.8125	0.330952	-0.388766
83	-8.76563	-3.43584	0.8125	-0.0233333	0.245668	4.84781	1.82994	-0.59375	0.00482777	0.0861023	-11.75	-5.01912	-3.46875	0.5	-0.475191
84	2.0625	0.842287	-0.450893	0.437667	-0.0132809	16.7428	6.95622	0.875	0.220107	-0.123199	26.3438	10.0776	3.28125	0.728846	-0.90666
85	3.90312	2.48647	1.03125	0.505833	1.5677	16.4722	7.40303	1.90625	0.650833	1.54498	13.4375	4.33522	0.875	-0.0583333	0.030227
86	-4.21562	-1.06391	2.15625	0.650833	0.917084	9.53125	2.65532	0.375	-0.0119444	-1.11443	1.09375	-1.11345	-3.5	0.51381	-0.452116
87	8.00729	3.39637	-0.138393	0.5375	0.434751	3.79844	2.72239	2.96875	0.425	1.46664	30.75	11.4399	-0.330357	-0.126667	-0.233612
88	21.1125	7.85434	-0.28125	0.391667	-0.361246	0.3925	0.301494	-0.40625	0.304167	0.195057	23	9.40327	-0.09375	0.5	0.521191
89	13.6906	5.90956	3.07589	0.325833	0.448673	11.7344	5.49049	2.75	0.454375	0.943489	13.25	6.8353	1.15625	0.491667	1.87662
90	13.3969	5.02932	5.5625	0.246667	-0.329235	-18.0206	-6.9957	-3.65625	-0.0665266	0.567026	10.5625	4.4929	-0.34375	-0.0666667	0.764313
91	1.75	0.161735	1.40625	-0.0691667	-0.536449	7.85781	3.14987	0.375	0.276174	0.352767	-1.875	0.565482	-1.875	0.191667	2.06553
92	16.5906	5.78346	1.99107	0.608333	-1.56733	16.6425	7.68588	1.4375	0.447075	1.02351	28	11.8287	-4.375	0.804167	1.03093
93	18.4531	8.02905	3.54018	0.2075	1.24003	25.0812	9.18242	6.16071	-0.23087	-1.14296	23.5625	9.12325	6.15625	0.201923	0.136705
94	-5.07188	-1.93805	-1.875	0.466667	0.189762	-6.43844	-3.17774	-0.90625	0.101729	-0.610783	24.4688	9.99523	5.90625	0.432143	1.15301
95	-2.28437	-1.52775	2.03125	0.774167	-0.549839	11.1672	4.75934	1.1875	0.269167	0.580853	12.5312	4.46415	1.65625	0.15	-0.014843
96	-4.875	-3.52809	0.03125	0.184167	-2.22881	14.6794	5.40582	2.125	0.436859	-0.834201	5.4375	1.19041	-2.6875	0.491667	-0.912014
97	3.08527	-0.0730782	-1.34375	0.466667	-2.23343	0.772188	-0.272789	-2.1875	0.186667	-0.781269	16.0938	6.25715	0.15625	0.366667	0.080938
98	-6.2	-2.52754	-1.625	0.0323333	-0.177391	22.3384	8.73819	2.90625	-0.184773	-0.112643	13.6875	5.89134	0.674107	0.0978261	1.10626
99	-3.5875	-1.01657	0.40625	0.6075	0.58351	7.59938	3.8733	1.6875	-0.0411399	1.14537	5.15625	1.75333	0.611607	0.4	-0.101067
100	17.1906	6.20138	-1.30804	0.299167	-0.664284	9.00188	2.96647	2.96875	0.600463	-0.437192	4.59375	1.15641	0.65625	0.125	-0.117242
101	0.20625	-0.315132	-1.90625	0.01	-0.434946	10.5097	4.85794	-0.09375	0.208261	1.00584	4.4375	1.38091	-2.40625	0.516667	-0.32431
102	5.53438	1.70972	1.625	-0.0441667	-0.426206	4.41031	0.798102	-0.71875	-0.0509936	-1.20412	1.5	1.20431	-0.75	0	1.06906
103	2.725	1.02834	0.321429	0.341667	-0.0638652	5.45719	2.20976	1.59375	0.40062	-0.102361	16.1562	6.87049	2.75	-0.2875	0.654883
104	8.36875	2.55253	-1.3125	0.325333	-0.740178	5.23594	1.25226	-1.65625	0.188083	-0.830827	-0.736607	-0.480452	-2.5625	0.3	-0.0808805
105	8.57187	3.0732	3.8125	0.5225	-0.389609	17.6353	7.20479	2.5	0.275014	0.632077	1.20089	-0.947926	0.9375	0.0416667	-1.62762
106	17.85	6.03473	2.90625	0.623333	-1.05431	8.14219	3.10005	2.8125	0.400448	-0.292538	6.15625	1.91181	0.90625	0.616667	-0.869499
107	15.2219	5.58995	1.4375	-0.233333	-0.620594	24.8306	9.88978	4.8125	0.353074	-0.127457	20.125	8.60575	-0.65625	0.45	0.852998
108	-0.53125	-0.544234	-0.21875	0.27	-0.310059	18.7841	7.14612	1.125	0.569464	0.821294	9.09375	3.27834	1.59375	0.432353	0.106883
109	-1.3	-0.971189	-2.09375	-0.213333	-0.655975	-1.26219	0.724001	0.53125	-0.0491396	1.17825	8.53125	3.69097	0.71875	0.6	0.391412
110	9.41375	3.35756	-0.9375	0.0583333	-0.0884463	6.34281	2.59697	1.6875	0.230212	0.509868	13.4688	4.76324	1.49554	0.329487	-0.299285
111	7.5625	1.63829	3.15625	0.291667	-1.57957	10.9997	4.47058	0.78125	0.257794	0.489525	23.5759	10.1885	4.69643	0.466667	1.15437
112	4.50625	3.75435	8.03125	0.165833	3.15911	14.2741	4.51202	3.9375	-0.415893	-0.44981	-0.0625	0.880562	-5.375	-0.025	0.715115
113	13.1406	6.73076	4.28125	0.659583	2.92224	21.2803	7.68393	3.96875	0.0302462	-0.445419	25.0625	10.4628	2.65625	0.308333	1.97429
114	16.0281	7.4347	1	0.355	1.63186	20.2671	8.87109	2.0625	0.494773	1.59615	-10	-3.47014	-4.99107	0.526667	0.272839
115	2.725	0.575639	-2.875	0.319167	-0.782147	25.7538	9.85553	5.65625	0.87121	-0.312287	5.46875	0.905877	-0.959821	0.683333	-1.37458
116	15.6438	6.22915	0.34375	0.526667	0.351565	9.275	3.09269	0.3125	0.0714776	-0.218861	15.7812	5.95171	0.625	0.55	0.123271
117	-12.3344	-4.98683	-2.90625	0.279167	-0.133899	-0.13375	0.211787	0.25	0.179821	-0.067842	-2.125	1.4929	-3.4375	0.716667	2.48608
118	3.21875	2.86681	0.25	-0.0375	2.22084	19.0581	6.48631	5.53125	0.249167	-1.43253	18.6875	9.87633	0.84375	0.341667	2.6737
119	-1.0875	0.285322	0.90625	0.168333	0.854849	1.05054	0.132073	0.34375	0.46256	0.0603933	13.7812	6.08811	1.53125	0.5	1.20424
120	6.91563	1.70917	-3.8125	0.35	-1.15039	-1.42312	-0.897821	0.09375	0.144167	-0.545517	15.9688	5.83849	-0.65625	0.400641	0.107113
121	10.3031	3.20532	-3.46875	0.11	-1.14984	.	.	.	.	.	5.46875	2.35929	-0.96875	0.408598	0.435846
122	12.6562	5.69375	0.78125	0.536667	0.861131	15.1912	6.72395	0.6875	0.425985	0.934355	20.2188	8.04573	2.125	0.341667	0.198742
123	12.6531	5.72638	0.53125	0.4075	0.460874	-17.5631	-6.18341	1.6875	0.383003	0.819483	35.625	14.0543	6.25	0.425	-0.0352531
124	1.75938	1.41381	0.4375	0.613333	1.14256	-0.843438	0.242658	-1.04688	0.449275	0.689916	15.6562	7.79391	-0.1875	0.125	1.90987
125	12.8844	4.74708	0.125	0.416667	-0.461384	16.6594	6.95036	4.01562	0.725089	0.668634	21	8.18134	1.71875	0.4	0.418434
126	5.025	2.00067	-1.4375	0.5375	0.130566	2.71594	0.0630198	0.03125	-0.0961538	-1.58486	-1.625	-0.898991	-2.78125	0.378333	-0.210423
127	2.62187	0.323971	-1.8125	-0.0375	-1.02503	13.5447	4.51341	0.5625	0.380088	-0.69369	-3.84375	-1.56268	-1.71875	0.341667	-0.080483
128	10.7437	3.09217	2.96875	-0.168333	-0.967861	19.4678	6.63387	0.78125	0.285623	-0.570053	24.4062	9.21063	5.65625	0.434058	0.260394
129	2.57812	1.79579	-0.5	0.4285	1.84973	1.66781	0.109791	-1.96875	0.229286	-0.314993	2.3125	0.757509	-1.8125	0.0166667	0.00831124
130	2.05313	1.46313	-1.22768	0.310833	0.998378	8.84875	6.16868	0.09375	0.0283571	3.36796	24.1562	10.0205	4.25	0.0333333	1.10831
131	-2.74375	-2.25487	0.65625	0.520833	-1.70247	29.1006	11.7733	-1	-0.155476	1.60305	19.1562	6.57777	1.0625	0.625	-0.704616
132	8.675	3.25318	1.0625	0.5175	-0.342386	8.3175	3.55725	3.0625	-0.164545	0.250108	7.8125	2.84442	2.15625	0.3	-0.162513
133	8.42188	1.97159	1.46875	0.1125	-1.83329	0.553438	0.675164	-1.1875	-0.0935526	0.369285	16.875	6.39386	1	0.433333	0.00640791
134	0.359375	0.343252	1.25	0.595833	0.252791	1.22656	0.404153	-1.3125	-0.06032	-0.1808	24.9375	9.36569	0.0625	0.6	0.346647
135	14.6312	5.22317	3.09375	0.283333	-0.756304	9.41062	3.29783	3.625	0.312798	-0.710665	30.9375	11.3356	1.53125	0.408333	-0.442855
136	5.31563	1.78112	1.40625	-0.134167	-0.678921	5.38562	2.42288	2.8125	0.251815	0.204494	9.25	3.33352	3.19196	0.666667	-0.160496
137	1.19375	1.25915	-3.6875	0.544167	1.12396	10.5972	3.99131	0.65625	0.802193	-0.439932	13.9167	5.09364	2.03571	0.611548	-0.618605
138	10.8344	3.59377	-0.53125	0.1775	-0.78802	8.75281	1.72399	2.40625	0.102173	-2.17931	7.25	2.92595	-2.78125	0.2	0.266962
139	8.01875	2.8901	2.09375	-0.2625	-0.290392	9.95629	2.95475	3.21875	0.273985	-1.14042	26.75	10.5174	4	0.316667	0.0966172
140	1.10938	-0.113154	-0.0625	0.186667	-0.687219	14.0981	4.47889	1.03125	0.272568	-1.01943	3.78125	2.49169	-2.125	0.36131	1.20856
141	13.7844	4.05694	2.25	0.605	-1.88722	9.62479	2.50563	1.21875	-0.0343113	-1.23148	29.5625	11.9997	1.46875	0.241667	0.595224
142	13.2326	5.69671	2.76786	0.755	0.426616	18.9259	6.31559	4.03125	0.857121	-1.24245	18.9688	8.15056	0.78125	0.566667	0.301726
143	15.075	7.25909	3.41071	0.570833	1.36824	22.0053	7.64526	4.03125	0.302978	-1.45838	2.3125	1.03126	-1.21875	0.566667	0.297124
144	1.71339	-0.207293	1	-0.173333	-1.23836	17.1992	5.63195	4.58333	0.0350361	-0.575415	19.7188	5.98269	1	-0.275	-1.58334
145	-2.63437	-1.98221	-0.28125	0.241667	-1.29222	17.9612	5.91281	0.0833333	0.512273	-0.771478	-5.71875	-1.58115	-4.90625	0.533333	0.308749
146	13.2656	4.53552	2.6875	0.421667	-0.594198	11.4966	6.70274	0.875	0.3035	2.27446	18.9688	7.35031	2.6875	-0.0753623	0.0495999
147	7.16563	2.49955	-1.15625	0.2025	-0.670792	-2.36906	-1.25102	-1.6875	0.603376	-0.448284	13.3125	6.55469	2.4375	0.116667	1.41927
148	9.08438	2.94373	1.09375	0.136667	-1.15236	9.46187	3.04534	0.75	0.367103	-0.578475	15.7812	6.49546	2.34375	0.116667	0.378621
149	1.20625	1.89632	0.65625	0.314167	1.90493	12.6494	5.44735	-0.71875	0.154539	0.755025	21.6562	8.38086	5.875	0.683333	-0.137568
150	6.50312	2.50581	0.40625	0.185	-0.261007	14.6825	6.84183	2.90625	0.447941	1.55371	24.0312	8.9364	3.375	0.741667	-0.728784
151	8.99687	2.02734	0.5	0.128333	-1.91387	14.3811	5.40551	0.8125	0.16451	0.0611585	9	3.39045	-0.53125	0.191667	-0.0362192
152	6.27411	2.34824	2.09375	0.216667	-0.0797581	10.269	5.27331	1.5625	0.541468	2.48522	9.03125	3.67098	0	0.791667	0.214252
153	0.125	0.372134	0.5	0.698333	0.640452	6.56313	4.3125	2.375	0.285672	2.2939	14.5625	4.97565	0.90625	0.308333	-0.502728
154	13.1161	5.56838	5.11161	0.391667	0.110786	17.0922	7.33997	3	0.191528	0.551177	8.78125	4.24588	-0.40625	0.258333	0.724772
155	14.8125	6.26647	-0.59375	0.0558333	0.557374	-14.6928	-6.84301	-4.9375	-0.0398188	-1.82743	12.6562	4.77537	-0.28125	0.685145	0.0628327
156	4.17813	2.81726	-0.25	0.258333	1.53322	4.99906	2.84596	1.53125	0.475667	1.01307	14.25	4.45247	-0.21875	0.416667	-0.927707
157	9.8875	3.40926	1.4375	0.610833	-0.153503	17.5266	6.9508	1.46875	0.660429	0.558167	4.5625	2.23338	-0.65625	0.491667	0.370746
158	-5.51562	-1.7252	-1.0625	0.494167	0.722429	1.39813	-0.0120287	0.3125	0.14	-0.620507	3.53125	1.65997	-2.25	0.6	0.306845
159	3.70625	1.06205	0.59375	0.0858333	-0.578951	-0.638437	-0.317714	-0.375	0.00967782	0.0483762	23.0625	9.16745	3.25	0.361538	0.910681
160	10.9	4.71048	2.34375	0.510833	0.603373	-7.83062	-3.23907	-2.53125	-0.0454022	-0.496331	41.6875	16.1628	5.375	0.725	0.143974
161	2.52188	0.531366	-0.375	0.33	-0.33588	6.81969	1.55195	2.28125	0.411991	-1.12655	26.3438	9.61523	0.96875	0.291667	0.223321
162	5.54375	1.14552	2.28125	0.365	-1.48424	14.1561	5.16175	2	0.213186	-0.320531	11.1562	4.07608	-0.25	0.358333	-0.242553
163	12.7906	5.09604	0.875	0.6025	0.209042	-0.102723	1.33447	1.4375	0.815691	1.9648	38.0312	15.7757	1.875	0.508333	1.01085
164	2.65313	0.955189	2.125	0.199167	0.0273328	9.78688	3.51964	0.21875	0.0600956	-0.375166	-9.17411	-2.87943	-0.15625	0.047619	0.774723
165	5.95402	1.76293	1.53125	0.0766667	-0.644788	9.48562	2.47742	1.375	-0.292451	-1.50948	17.0759	7.10023	-1.625	0.591667	0.620009
166	23.5125	7.52628	2.26339	0.7375	-3.01975	21.7538	7.8442	-0.75	0.576401	-1.28702	26.5938	7.85109	0.1875	0.349359	-1.98826
167	-7.08438	-3.66672	-2.33929	0.219167	-1.23351	-0.890938	0.381395	1.6875	-0.349941	1.19024	13.125	5.7482	-0.71875	0.3	0.633631
168	20.8688	6.46165	0.879464	0.265	-2.49094	23.3181	8.94059	5.25	-0.201198	-0.178055	35.4062	13.6765	1.375	0.358333	0.05546
169	5.24062	1.58159	2.0625	-0.01	-0.397427	0.455015	-1.16365	0.299107	0.162596	-1.45367	23.75	9.35229	0.625	0.522917	0.629366
170	10.7781	3.82137	3.0625	0.376667	-0.353282	-1.21469	-0.323703	-0.5625	0.0952441	-0.108814	25.0312	10.5143	6.40625	0.438462	1.12258
171	-0.284375	-0.277775	0.3125	0.31	-0.0652297	1.62437	0.687112	-2.03125	0.239815	-0.285308	13.4375	2.89586	2.59375	0.267816	-1.36323
172	0.496875	0.0271031	3.96875	0.150833	-0.14932	-1.29219	-0.698392	-3.34375	0.425	0.0929991	6.8125	2.85726	0.236607	0.475	0.198383
173	-3.22188	-1.26545	0.34375	0.988333	-0.277396	-0.0709375	-0.128197	-0.71875	0.00663043	-0.328708	22.4062	7.19504	-3.75	1.30833	-2.2146
174	3.35313	1.25508	4.40179	-0.0783333	0.306045	30.415	11.9217	4.90625	0.555037	0.152202	25.625	11.6063	2.25	0.475	2.15802
175	-1.5125	-0.22921	-1.65625	0.413333	0.555198	2.69469	1.45665	0.9375	0.507807	0.558585	28.5625	11.7937	3.78125	0.291667	0.842645
176	5.54063	1.93104	-2.46875	0.220833	-0.327014	19.2431	6.83796	4.25	0.188567	-0.746604	16.0625	7.03984	2.40625	0.258333	0.841635
177	-2.12188	-0.526269	1.04911	0.520833	0.485411	18.1478	6.58206	1.125	0.587436	-0.235312	22.1875	7.78096	2.34375	0.4	-1.05388
