# Supplementary material for: Partial Dominance, Overdominance, Epistasis and QTL by Environment Interactions Contribute to Heterosis in Two Upland Cotton Hybrids
Source: G3 (Bethesda). 2015 Dec 29;6(3):499–507. doi: 10.1534/g3.115.025809 (PMC4777113; doi:10.1534/g3.115.025809)
Supplement: Supporting Information [file supp_g3.115.025809_TableS10.xls]

## Sheet: XZV genotype
RILV population	data type RI self
	180 382 0	1	2	3	4	5	6	7	8	9	10	11	12	13	14	15	16	17	18	19	20	21	22	23	24	25	26	27	28	29	30	31	32	33	34	35	36	37	38	39	40	41	42	43	44	45	46	47	48
1	*SWU10912	A	B	B	A	B	B	A	A	B	A	B	B	B	B	A	B	A	-	A	A	B	A	A	B	B	B	A	B	A	B	A	B	A	A	A	A	B	B	A	A	A	B	B	B	B	B	B	A
2	*Gh398	-	A	A	B	-	-	A	-	B	A	B	-	-	B	A	-	A	-	A	B	A	-	A	-	-	-	A	A	A	B	A	B	A	A	B	A	B	B	A	A	A	B	B	B	B	B	B	A
3	*ICR03295	B	-	B	A	B	-	A	A	B	A	B	-	B	-	A	A	A	A	A	A	B	-	A	B	B	B	-	A	B	-	A	B	A	A	A	A	B	-	A	A	A	B	B	B	B	B	B	-
4	*CGR6129	A	A	B	A	B	-	A	A	B	A	B	A	B	B	A	A	A	A	A	A	A	A	A	B	B	B	A	A	A	B	A	B	A	A	A	A	B	A	A	A	A	B	B	B	B	B	B	A
5	*DPL0790	B	B	A	B	B	-	A	A	-	-	B	-	-	B	A	-	A	-	A	A	B	A	A	-	B	-	-	A	A	A	A	A	-	A	A	-	A	B	B	-	A	B	B	B	B	-	-	-
6	*NAU4045	A	A	A	A	A	A	A	A	A	A	A	A	A	A	A	A	A	A	A	A	A	A	A	A	A	A	A	A	A	A	A	A	A	A	A	A	A	A	A	A	A	A	A	A	A	A	A	A
7	*NAU3177	A	A	A	A	A	A	A	A	A	A	A	A	A	A	A	A	A	B	B	A	A	A	A	A	A	A	A	A	A	A	A	A	A	A	A	A	A	A	A	A	A	A	A	A	A	A	A	A
8	*ICR03724	-	-	B	B	-	-	-	-	-	-	-	-	-	B	-	-	-	-	B	A	B	B	B	-	-	-	-	A	B	A	A	A	-	B	B	B	B	B	A	-	-	-	B	-	-	B	-	-
9	*ICR03725	B	B	A	B	B	-	A	A	B	A	B	-	-	A	A	-	-	A	A	A	B	A	A	-	-	-	A	A	A	A	A	A	-	B	A	B	A	B	B	-	-	B	B	B	B	B	-	-
10	*MUSS422	A	A	A	A	A	A	A	A	A	A	A	A	A	A	A	A	A	A	A	A	A	A	A	A	A	A	A	A	A	A	A	A	A	A	A	A	A	A	A	A	A	A	A	A	A	A	A	A
11	*CGR6695	A	B	A	A	A	A	A	B	A	B	A	B	A	B	B	B	B	A	B	B	A	B	B	A	B	B	B	B	A	A	A	B	B	A	A	B	B	B	A	A	B	B	A	B	A	A	B	B
12	*SWU12490	B	A	B	-	B	B	B	A	B	-	B	B	B	B	A	A	B	-	B	B	A	-	B	-	-	B	B	A	A	A	A	B	-	A	A	B	B	-	A	A	-	-	-	B	A	B	A	A
13	*SWU11013	A	B	A	A	A	A	A	B	A	B	A	-	A	B	B	B	B	A	B	B	A	B	B	A	B	B	B	A	A	A	A	B	B	A	A	B	B	B	A	A	B	B	A	B	A	A	B	A
14	*DPL0217	A	A	B	A	-	-	A	-	A	B	A	B	A	B	B	B	B	A	B	B	A	B	B	A	B	B	-	A	A	A	A	B	B	A	A	B	B	B	A	A	-	A	A	B	A	A	B	A
15	*SWU11889	B	B	A	B	B	B	A	B	A	A	B	-	A	A	A	B	A	A	A	B	B	B	A	A	B	A	B	B	A	B	B	B	-	B	-	B	B	-	B	A	B	B	A	-	-	-	B	B
16	*SWU11887	A	A	B	A	A	A	B	A	B	-	A	B	B	B	B	A	B	B	B	A	A	A	B	B	A	B	A	B	B	A	A	A	A	A	A	A	A	B	A	B	A	A	B	B	B	-	A	A
17	*SWU11976	B	B	B	A	B	B	A	B	A	A	A	B	A	B	B	B	B	A	B	B	B	B	A	A	B	A	B	-	A	A	B	A	B	B	B	A	B	B	B	A	B	B	A	A	A	A	B	B
18	*TMB1268	B	B	A	B	B	B	A	B	-	A	A	-	A	B	B	B	B	A	B	B	B	B	A	A	B	A	B	A	A	A	B	A	B	B	B	A	B	A	B	A	B	B	A	A	A	A	B	-
19	*JESPR304	B	B	A	B	B	B	A	B	A	A	A	B	A	A	B	B	A	A	A	B	B	B	A	A	B	A	B	B	A	B	B	A	B	B	B	A	B	A	B	A	B	B	A	A	A	A	B	B
20	*SWU12840	B	-	A	A	A	B	A	A	B	B	B	B	A	B	B	A	B	A	B	B	A	B	B	A	A	B	B	A	A	A	A	-	-	A	B	A	B	B	B	A	B	B	B	B	A	B	A	A
21	*NAU2742	B	B	A	A	A	B	A	A	B	B	B	B	A	B	B	A	B	A	B	B	A	B	B	A	A	B	B	A	A	A	A	A	A	A	B	A	B	B	B	A	B	B	B	B	A	B	A	A
22	*SWU12841	B	B	A	A	A	B	A	A	B	B	B	B	A	B	B	A	B	A	B	B	A	B	B	A	A	B	B	A	A	A	A	A	A	A	B	A	B	B	B	A	B	B	B	B	A	B	A	A
23	*SWU12838b	B	B	A	A	A	B	A	A	B	B	B	-	A	B	B	A	B	B	B	B	A	B	B	A	A	-	B	A	A	A	A	A	A	A	B	A	B	-	B	A	B	B	B	B	A	B	A	A
24	*SWU18881	B	A	A	B	A	-	B	A	A	B	B	-	B	-	B	-	A	A	A	A	B	A	A	A	B	B	-	B	-	-	-	A	B	B	-	B	A	B	B	B	A	A	B	B	B	A	B	A
25	*NAU2701	A	B	B	A	B	A	A	B	B	A	A	B	A	B	A	B	B	A	B	B	A	B	B	B	A	A	B	A	A	B	A	A	B	A	B	A	A	A	B	B	A	A	B	A	B	B	A	B
26	*SWU18876	A	B	B	A	B	A	A	B	B	A	A	B	A	B	A	B	B	A	B	B	A	-	B	B	A	A	-	A	B	B	A	A	B	A	B	A	A	A	B	B	A	A	B	A	B	B	A	B
27	*BNL1167	A	A	B	-	-	-	B	-	B	-	-	B	B	-	-	-	B	B	A	B	A	-	B	-	B	A	B	B	A	A	A	B	A	A	A	A	A	-	-	B	B	A	A	B	B	A	B	A
28	*BNL530	B	A	A	B	A	A	A	B	B	B	B	B	A	A	A	B	B	B	B	A	A	B	A	A	B	A	B	A	A	B	A	A	A	B	A	A	A	A	A	B	A	B	B	A	A	A	B	-
29	*SWU16781	B	A	A	A	A	B	B	B	B	B	B	B	A	A	B	B	A	A	A	B	B	B	A	A	B	A	B	A	B	B	A	A	A	-	B	A	A	A	A	A	A	B	B	B	B	B	B	B
30	*JESPR295	B	A	A	A	A	B	B	B	-	B	B	B	A	A	B	B	A	A	A	B	B	B	A	A	B	A	B	A	B	B	A	A	A	B	B	A	A	A	A	A	-	B	B	A	B	B	B	-
31	*SWU16782	B	-	-	-	-	-	-	-	B	-	-	-	-	A	-	-	A	A	-	B	B	-	-	A	B	A	B	A	B	B	A	A	A	B	B	A	A	A	A	A	A	-	B	A	B	-	B	B
32	*SWU16783	B	A	A	A	A	B	B	B	B	B	B	B	A	A	B	B	A	A	A	B	B	B	A	A	B	A	B	A	B	B	A	A	A	B	B	A	A	A	A	A	A	B	B	A	B	B	B	B
33	*Gh260	B	B	B	B	B	A	-	-	-	B	-	A	-	-	B	A	-	A	A	A	B	A	B	-	A	-	A	A	A	B	A	B	B	A	B	A	A	A	B	-	-	B	B	A	B	B	-	-
34	*PGML0120	A	A	A	A	B	B	B	-	A	B	B	B	A	A	B	B	B	B	B	B	A	B	A	B	A	A	B	B	B	A	B	A	A	B	A	B	B	A	A	B	A	A	A	B	A	A	B	B
35	*SWU20917	A	A	A	A	B	B	B	B	A	-	B	B	A	A	B	B	B	A	B	B	A	B	A	B	A	A	B	B	B	A	B	A	A	B	A	-	B	-	A	B	A	A	A	B	A	A	B	B
36	*BNL3650	B	B	A	-	-	-	-	-	A	-	A	A	-	A	B	-	B	-	B	A	B	B	A	-	-	-	B	A	B	B	A	A	-	A	A	A	A	A	B	B	B	B	B	A	A	A	B	A
37	*SWU19656	A	A	B	B	B	B	A	A	B	A	B	B	B	B	A	B	-	B	A	-	B	A	B	A	A	A	A	B	B	A	B	B	-	-	B	B	-	B	A	A	A	A	A	-	B	-	A	B
38	*MGHES18	A	A	B	B	B	B	A	A	B	A	B	B	B	B	A	B	A	B	A	B	B	A	B	A	A	A	A	B	B	A	B	B	A	B	B	B	B	B	A	A	A	A	A	B	B	A	A	B
39	*SWU19654	A	A	B	B	B	B	A	A	B	A	B	B	B	B	A	B	A	B	A	B	B	A	B	A	A	A	A	B	B	A	B	B	A	-	B	B	B	B	A	A	A	A	A	B	B	A	A	B
40	*CGR5355	A	A	B	B	B	B	A	A	B	A	B	B	B	B	A	B	A	B	A	B	B	A	B	A	A	A	A	B	B	A	B	B	A	B	B	B	B	B	A	A	A	A	A	B	B	A	A	B
41	*HAU0483	A	A	B	B	B	B	A	A	B	A	B	B	B	B	A	B	A	B	A	B	B	A	B	A	A	A	A	A	B	A	B	B	A	B	B	B	B	B	A	A	A	A	A	B	B	A	A	B
42	*SWU19606	B	A	B	B	B	B	A	A	B	A	B	B	B	B	A	-	A	B	B	B	B	A	B	A	A	-	A	B	B	A	B	B	B	B	B	B	B	B	A	A	A	A	A	B	B	B	A	B
43	*DC40417	B	A	B	B	B	B	-	A	B	A	B	B	B	B	A	B	A	-	B	B	B	A	B	B	A	A	-	B	B	A	B	B	A	B	B	B	B	B	A	-	A	A	A	B	B	B	-	-
44	*CGR5883	B	A	B	B	-	-	-	-	B	A	B	B	-	B	A	-	A	-	B	B	B	-	B	-	A	-	A	B	B	A	B	B	-	B	B	B	B	B	A	A	A	A	A	B	B	A	B	B
45	*DPL0244	B	A	B	B	B	B	A	A	B	A	B	B	B	B	A	B	A	B	B	B	B	A	B	A	A	A	A	B	B	A	B	B	A	B	B	B	B	B	A	A	A	A	A	B	B	A	A	B
46	*HAU2768	-	B	B	B	B	A	-	-	-	B	-	A	-	-	B	A	-	-	A	A	B	A	B	-	A	-	A	A	A	B	A	B	B	A	B	A	A	A	B	-	-	B	B	A	B	B	-	-
47	*TMB2940	B	A	B	B	B	B	A	B	B	A	B	B	B	B	A	B	A	B	B	B	B	A	B	A	A	A	A	B	B	A	B	B	A	B	B	B	A	B	A	A	A	A	A	B	B	A	A	B
48	*HAU0921	B	A	B	B	B	B	A	A	B	A	B	B	B	B	A	B	B	A	B	B	B	A	B	A	A	A	A	B	B	A	B	B	A	B	B	B	B	B	A	A	A	A	A	B	B	A	A	B
49	*CGR5801	B	A	B	B	B	B	A	A	B	A	B	B	B	B	A	B	A	B	B	B	B	A	B	A	A	A	A	B	B	A	B	B	A	-	B	B	B	B	A	A	A	A	A	B	B	A	B	B
50	*SWU19249	B	A	A	A	A	-	A	A	B	B	B	B	A	A	A	A	B	B	B	B	B	A	B	A	A	A	A	A	A	-	B	B	A	-	B	B	B	B	A	A	A	A	B	B	B	A	A	A
51	*DPL0590	B	A	A	A	B	A	A	-	B	B	B	B	A	B	A	A	B	B	B	B	B	A	B	A	B	A	A	A	A	B	B	B	A	A	B	B	B	B	A	B	A	A	B	B	B	A	A	A
52	*PGML2464	B	A	A	A	A	-	-	-	B	B	B	B	A	A	A	A	B	B	B	B	B	A	B	A	B	A	A	A	A	B	B	B	A	-	B	B	B	B	A	B	A	A	B	B	B	A	A	A
53	*CGR5124	B	B	A	A	A	A	B	A	A	B	B	B	B	A	B	A	A	B	B	B	B	B	A	B	A	B	A	A	A	B	B	B	A	A	B	B	B	B	A	A	A	A	B	B	B	A	A	A
54	*HAU1371	A	A	B	A	A	A	B	B	B	A	A	B	A	A	A	B	B	B	B	B	B	B	B	A	B	B	B	A	B	B	A	B	B	B	A	B	A	B	A	A	A	A	A	B	B	B	A	A
55	*CGR6749	B	A	A	A	-	-	A	A	A	B	B	B	A	B	A	A	B	B	B	B	B	A	B	-	B	A	A	A	A	B	B	B	B	B	B	B	A	B	-	A	A	A	B	A	B	A	A	A
56	*SWU19184	-	-	A	A	A	B	A	-	A	-	B	B	A	B	A	A	A	B	B	B	B	A	B	A	B	A	A	A	A	B	B	B	A	A	B	B	A	A	A	B	-	A	B	B	B	-	A	A
57	*NAU3181	-	-	-	-	-	-	-	-	-	-	-	-	-	-	-	-	-	-	-	-	-	-	-	-	-	-	-	-	-	-	-	-	-	-	-	-	-	-	-	-	-	-	-	-	-	-	-	-
58	*MGHES58	A	B	B	A	A	A	B	B	A	A	B	A	A	B	A	B	B	A	A	B	A	B	B	B	B	B	B	A	A	A	B	B	A	B	B	A	B	A	B	A	A	A	A	A	B	A	B	B
59	*CGR6586	B	B	B	A	B	-	A	A	B	-	B	B	A	B	B	B	B	A	B	A	B	B	B	B	A	B	B	B	B	A	B	A	A	A	B	B	B	B	A	B	A	A	A	B	A	B	A	A
60	*NAU845	B	B	B	A	B	A	A	A	B	A	B	B	A	B	B	B	B	A	B	A	B	B	B	B	A	B	B	B	B	A	B	A	A	A	B	B	B	B	A	B	A	A	A	B	A	B	A	A
61	*CGR5372	B	B	B	A	A	A	A	A	B	A	B	B	A	B	B	B	B	A	B	A	B	B	B	B	A	B	B	B	B	A	B	A	A	A	B	B	B	B	A	B	A	A	A	B	A	B	B	A
62	*SWU10205	A	A	A	B	B	B	B	B	A	B	A	-	A	B	A	A	A	-	B	A	B	A	A	A	A	A	A	A	A	B	B	A	B	-	-	A	A	A	-	B	A	B	B	B	A	B	B	B
63	*NAU4064	-	B	A	B	A	A	B	B	A	B	A	-	A	A	B	B	A	A	A	A	A	A	B	B	B	B	B	B	B	B	-	A	B	A	-	B	B	A	B	B	B	B	B	B	B	B	B	B
64	*Gh197	A	B	A	B	B	B	B	A	A	B	A	B	A	B	B	A	B	B	B	A	A	B	B	A	A	B	B	B	A	A	A	B	A	A	B	A	B	B	B	B	A	B	A	B	A	A	B	A
65	*DC20094	A	B	A	B	B	A	A	B	A	B	A	B	A	B	B	A	B	B	B	A	B	B	A	A	A	B	B	B	A	A	A	B	A	A	B	A	B	B	B	B	-	B	A	B	A	A	-	-
66	*Gh499	B	A	B	A	B	B	A	B	-	A	B	A	A	B	B	A	A	B	A	B	B	B	B	B	B	A	B	B	A	B	B	A	B	B	A	B	A	B	A	A	B	A	A	B	A	B	B	A
67	*Gh111	B	A	B	A	B	B	A	B	B	A	B	A	A	B	B	A	A	B	A	B	B	B	B	B	B	A	B	B	A	B	B	B	B	B	A	B	A	B	A	A	B	A	A	B	A	B	B	A
68	*Gh27	B	A	B	A	B	B	A	B	B	A	B	A	A	B	B	A	A	A	A	B	B	B	B	B	B	A	B	B	A	B	B	B	B	B	A	B	A	B	A	A	B	A	A	B	A	B	B	A
69	*CGR6771	A	A	B	B	B	B	A	A	B	A	B	A	B	B	A	B	B	A	B	A	B	B	A	B	A	A	B	A	B	A	A	A	A	B	A	B	B	B	A	A	B	A	B	B	B	A	B	B
70	*CGR5009	A	B	B	B	B	B	A	A	B	A	B	A	B	B	A	B	B	A	B	A	B	B	A	B	A	A	B	A	B	A	B	A	A	B	A	B	B	B	B	A	B	A	B	B	B	B	B	B
71	*SWU15517	A	A	B	B	B	B	A	A	B	A	B	-	B	B	A	B	B	A	B	A	B	B	A	B	A	A	B	A	B	A	-	A	-	B	A	B	B	B	A	A	B	A	B	B	B	A	B	B
72	*SWU15511	A	A	B	B	B	B	A	A	B	A	B	A	B	B	A	B	B	A	B	A	B	B	A	B	A	A	B	A	B	A	B	A	A	B	A	B	B	B	A	A	B	A	B	B	-	A	B	B
73	*SWU15413	A	A	B	B	B	B	-	A	-	B	B	B	A	B	-	B	A	A	B	B	A	B	A	A	A	B	B	A	B	A	B	B	A	B	B	B	-	B	A	A	B	A	B	A	B	A	B	A
74	*BNL1317	A	A	B	B	B	B	A	A	-	B	B	B	A	B	A	B	A	A	B	B	A	B	A	A	A	B	B	A	B	A	B	B	A	B	B	B	B	B	A	A	B	A	B	A	B	A	B	-
75	*Gh247	B	B	A	A	A	A	B	B	-	A	A	A	B	A	B	A	B	B	A	A	B	A	B	B	B	A	A	B	A	B	A	A	B	A	A	A	A	A	A	A	A	A	A	B	A	B	A	-
76	*CGR5867	B	B	B	A	B	-	B	-	B	-	B	B	-	A	B	-	-	-	A	A	B	A	B	-	A	A	A	B	A	B	A	A	A	A	A	A	A	A	B	B	-	A	B	A	A	B	A	A
77	*SWU15407	A	A	B	B	B	B	A	A	B	A	B	B	A	B	A	-	A	A	B	B	A	B	A	A	A	B	B	A	B	A	B	B	A	-	B	B	B	B	A	A	B	A	B	A	B	A	B	A
78	*PGML2830	A	A	B	B	B	A	-	-	A	-	A	A	A	B	A	B	A	B	A	A	B	B	A	B	A	A	A	B	B	A	B	A	B	B	A	B	B	B	B	B	A	A	A	B	B	A	B	A
79	*CGR6876	A	A	B	B	B	B	A	A	B	A	B	B	A	B	A	B	A	A	B	B	A	B	A	A	A	B	B	A	B	A	B	B	A	B	B	B	B	B	A	A	B	A	B	A	B	A	B	A
80	*SWU15157	A	B	B	A	B	-	A	A	B	B	A	B	A	A	B	B	A	A	A	A	A	B	B	B	B	B	B	A	A	B	B	B	B	B	A	A	A	B	B	B	A	A	B	A	B	B	B	A
81	*DPL0707	A	A	A	A	A	A	A	A	A	A	A	A	A	A	A	A	A	A	A	A	A	A	A	A	A	A	A	A	A	A	A	A	A	A	A	A	A	A	A	A	A	A	A	A	A	A	A	A
82	*HAU0635	B	B	B	A	B	B	A	A	B	B	A	B	A	A	B	B	A	B	A	A	B	A	B	B	B	B	A	B	A	A	B	A	B	A	A	B	A	A	A	A	A	A	B	B	B	A	A	A
83	*NAU2139	B	-	A	B	A	B	A	-	A	B	B	A	B	B	B	B	B	A	A	B	A	B	-	A	B	B	A	B	B	B	A	A	A	B	A	A	B	B	A	B	B	B	B	B	B	B	B	A
84	*SWU20689	A	A	B	A	B	B	A	B	A	A	A	B	B	A	A	B	B	B	B	A	A	B	A	A	A	A	-	B	A	B	A	A	B	B	A	B	A	A	B	B	A	B	B	B	B	B	B	B
85	*NAU3390	B	B	A	B	B	-	-	A	A	A	A	A	A	A	B	-	B	-	-	-	B	B	B	A	-	A	-	B	B	A	B	-	A	B	B	B	B	B	A	-	A	B	B	-	B	B	A	-
86	*CGR5421	B	A	A	B	A	A	-	-	-	B	-	-	B	B	B	B	-	B	A	A	A	B	A	-	A	-	B	B	B	B	A	B	-	A	B	B	B	-	B	-	A	A	B	B	A	A	-	-
87	*DC40250	A	A	B	B	A	B	B	A	B	A	A	B	A	B	B	A	B	B	B	B	A	B	B	B	B	A	B	B	B	B	A	B	B	A	A	A	A	A	B	B	A	B	B	B	A	B	B	A
88	*COT107	A	B	B	A	A	B	B	B	A	B	A	B	A	B	A	B	B	A	B	A	B	B	B	A	B	B	B	A	B	B	B	B	A	A	B	A	A	A	B	B	B	A	A	A	A	A	B	A
89	*Gh631	A	B	B	A	A	B	B	B	A	B	A	B	B	A	A	B	B	A	B	A	B	B	B	A	A	B	B	A	B	A	B	B	A	A	B	A	A	A	A	B	B	B	A	A	A	A	B	A
90	*CGR5331	A	B	B	A	B	B	B	A	B	A	B	A	A	B	B	B	A	B	B	A	B	A	A	A	B	B	A	A	B	B	B	A	A	A	A	B	B	B	A	A	A	B	B	B	B	A	A	A
91	*CGR5554	B	A	A	B	A	-	-	B	A	B	A	B	B	A	A	A	A	-	A	-	-	-	B	B	A	A	-	-	B	B	A	B	B	B	B	A	A	-	B	-	B	A	A	-	-	-	A	A
92	*SHIN1462	A	B	B	A	B	B	B	A	B	A	B	A	A	B	B	B	A	B	B	A	B	A	A	A	B	B	A	A	B	B	B	A	A	A	A	B	B	A	A	A	A	B	B	B	B	A	A	A
93	*SWU13032	A	B	A	A	-	A	A	B	B	A	B	B	-	B	A	B	B	A	B	-	-	A	B	A	B	B	A	B	-	A	A	A	A	A	A	A	-	B	A	A	B	B	A	B	A	A	A	A
94	*CER0165	-	-	-	-	-	-	-	-	-	-	-	-	-	-	-	-	-	-	-	-	-	-	-	-	-	-	-	-	-	-	-	-	-	-	-	-	-	-	-	-	-	-	-	-	-	-	-	-
95	*NAU2893	A	A	B	A	B	A	A	B	B	A	B	B	A	B	A	A	A	B	A	B	B	B	A	A	A	B	B	B	A	A	B	A	A	B	A	B	B	A	B	A	B	A	A	A	B	B	A	A
96	*TMB0071	A	B	B	A	B	A	A	A	A	B	B	B	B	B	A	A	B	B	B	A	A	A	A	B	A	A	A	A	A	B	A	B	B	A	B	A	B	A	A	A	B	B	B	A	B	A	B	B
97	*BNL3661	B	B	A	A	A	B	A	B	B	A	B	A	A	A	B	B	A	A	A	A	B	B	B	A	B	B	B	B	B	B	B	A	A	A	A	B	A	B	B	B	B	A	A	B	A	B	A	A
98	*PGML2498	B	B	B	B	A	A	A	A	B	A	B	B	B	A	B	A	A	A	A	B	B	A	B	A	B	A	A	A	A	B	A	A	B	A	A	B	B	A	A	A	B	A	B	A	A	B	A	B
99	*CGR6784	B	B	B	B	A	A	A	A	B	A	B	B	B	A	B	A	A	A	A	B	B	A	B	A	B	A	A	A	A	B	A	A	B	A	A	B	A	A	A	A	B	A	B	A	A	B	A	B
100	*CGR6683	A	A	A	-	-	-	-	-	A	A	A	-	-	-	-	-	A	A	A	-	-	-	-	-	A	A	A	A	-	-	A	A	A	A	A	A	A	-	A	A	A	A	A	A	A	A	A	A
101	*NAU3308	A	A	A	A	A	A	B	A	A	A	A	A	A	A	A	A	A	A	A	A	A	A	A	A	A	A	A	A	A	A	A	A	A	A	A	A	A	A	A	A	A	A	A	A	A	A	A	A
102	*Gh120	B	B	B	B	B	A	A	A	A	A	B	A	A	A	B	A	A	A	A	B	B	A	B	A	B	A	A	A	A	B	A	A	B	A	A	B	B	B	A	A	A	A	B	B	B	B	A	A
103	*Gh529	A	A	A	A	A	A	A	A	-	-	B	-	-	A	A	A	B	B	B	A	A	A	B	B	B	B	-	A	A	A	A	A	A	A	B	A	B	A	B	B	A	A	B	B	B	B	-	-
104	*NAU3820	B	B	B	B	B	A	A	B	A	A	A	A	B	B	B	A	A	A	A	B	B	B	A	B	A	B	B	B	B	B	B	B	B	B	A	B	A	A	A	B	B	-	A	A	A	A	A	B
105	*DPL0502	B	B	A	A	B	A	B	-	A	A	A	A	B	A	A	B	B	A	B	A	A	A	B	A	B	B	A	A	B	A	A	A	A	B	B	A	B	B	A	A	A	B	B	A	B	A	A	B
106	*CIR228	B	B	A	A	B	-	B	A	A	A	A	A	B	A	B	B	B	A	B	A	A	A	B	A	B	B	A	A	B	A	A	A	A	B	B	A	B	A	A	A	A	B	B	A	B	A	A	B
107	*CIR307	A	A	B	A	B	-	A	A	B	A	B	A	A	A	A	A	A	B	A	A	B	A	B	A	B	A	A	B	A	A	A	B	B	B	B	B	B	A	A	B	B	A	B	B	A	B	B	B
108	*NAU3736	B	A	A	A	A	-	A	B	B	A	A	B	A	B	B	B	B	A	B	B	A	B	A	B	A	B	B	A	B	B	B	B	A	A	A	A	A	B	A	A	A	B	A	A	A	B	A	A
109	*SWU11691	B	A	-	A	A	B	B	A	B	A	A	A	A	A	B	-	A	A	B	B	B	B	A	B	A	B	B	A	B	B	B	B	A	-	A	A	A	B	A	A	B	B	B	B	A	B	B	A
110	*JESPR297	A	A	A	B	-	B	A	-	A	B	A	A	A	A	A	A	B	A	B	A	B	B	A	B	A	A	B	B	B	A	B	A	B	A	A	A	B	B	A	A	B	B	B	B	A	B	B	B
111	*SWU13514	A	A	A	B	B	B	A	A	A	B	A	A	A	B	A	A	B	A	B	A	B	B	A	B	A	A	B	B	B	A	B	A	B	A	A	A	B	B	A	A	B	B	B	B	A	B	B	B
112	*ICR00647	A	A	A	B	B	B	A	A	A	B	A	A	A	A	A	A	B	-	B	-	B	B	A	B	A	A	-	-	B	A	B	A	-	A	A	A	B	-	-	-	B	B	B	-	A	B	-	-
113	*SWU20341	-	A	A	B	B	B	A	A	A	B	A	A	A	B	A	A	B	A	B	A	B	B	A	B	A	A	B	B	B	A	B	A	B	A	A	A	B	A	A	A	B	B	B	B	A	B	B	B
114	*DPL0897	A	A	A	B	B	B	-	A	B	-	A	-	-	B	A	-	B	A	B	A	B	B	A	-	A	-	B	B	B	A	B	A	B	A	A	A	B	A	A	A	B	B	B	B	A	B	B	B
115	*SWU10266	-	B	A	B	A	A	A	-	A	A	B	A	A	B	A	-	-	B	B	A	B	A	B	B	A	A	A	A	A	A	B	A	A	A	A	B	B	A	B	A	B	-	B	-	A	-	-	B
116	*C2_0011B	A	B	A	B	A	A	A	A	-	A	B	A	A	B	A	A	B	B	B	B	B	A	B	B	A	A	A	A	A	A	B	A	B	A	B	B	B	A	B	B	B	A	B	B	B	B	B	A
117	*HAU1129	B	A	B	B	B	B	B	A	B	A	B	A	A	B	A	A	B	B	B	A	B	A	B	B	A	B	A	A	A	A	A	A	A	B	B	B	B	A	B	B	B	A	B	B	A	B	A	B
118	*SWU12838a	A	A	A	A	B	A	A	B	A	B	B	-	A	A	A	B	B	B	B	B	A	A	A	B	A	-	A	A	B	B	B	B	B	B	B	B	A	B	A	A	B	B	A	A	A	B	A	A
119	*HAU1413	B	B	A	A	A	B	A	A	B	B	B	B	A	B	B	A	B	A	B	B	A	B	B	A	A	B	B	A	A	A	A	A	A	A	B	A	B	A	B	A	B	B	B	B	A	B	A	A
120	*SWU12818	B	B	B	B	A	B	B	A	B	B	A	B	-	B	B	A	A	A	A	A	A	B	B	-	B	-	B	A	A	A	A	A	-	-	A	A	B	B	B	B	B	A	B	B	B	A	B	B
121	*CGR5576	-	-	-	-	-	-	-	-	-	-	-	-	-	-	-	-	-	-	-	-	-	-	-	-	-	-	-	-	-	-	-	-	-	-	-	-	-	-	-	-	-	-	-	-	-	-	-	-
122	*Gh501	A	A	A	A	A	A	A	A	-	A	B	A	A	A	A	A	A	A	A	A	A	A	A	A	A	A	A	A	A	A	A	A	A	A	A	A	A	A	A	A	A	A	A	A	A	A	-	-
123	*ICR02849	A	B	B	A	B	B	A	B	B	A	B	A	A	B	B	A	A	A	A	B	A	A	B	B	B	B	B	B	A	A	A	A	A	A	A	B	A	A	B	B	B	B	B	A	A	A	B	B
124	*Gh616	A	A	A	A	A	A	A	A	A	A	A	A	A	A	A	A	A	A	A	A	A	A	A	A	A	A	A	A	A	A	A	A	A	A	A	A	A	A	A	A	A	A	A	A	A	A	A	A
125	*NAU797	A	A	A	A	A	A	A	A	A	A	A	A	A	A	A	A	A	A	A	A	A	A	A	A	A	A	A	A	A	A	A	A	A	A	A	A	A	A	A	A	A	A	A	A	A	A	A	A
126	*HAU0878	A	A	A	A	A	A	A	A	A	A	A	A	A	A	A	A	A	A	A	A	A	A	A	A	A	A	A	A	A	A	A	A	A	A	A	A	A	A	A	A	A	A	A	A	A	A	A	A
127	*NAU2894	-	-	-	-	-	-	-	-	-	-	-	-	-	-	-	-	-	-	-	-	-	-	-	-	-	-	-	-	-	-	-	-	-	-	-	-	-	-	-	-	-	-	-	-	-	-	-	-
128	*HAU3069	A	A	B	A	B	A	A	B	B	A	B	A	A	B	A	A	A	B	A	B	B	B	A	A	A	B	B	B	A	A	B	A	A	B	A	B	B	A	A	A	B	A	A	A	B	B	A	A
129	*PGML4342	-	A	-	B	A	B	A	B	A	A	B	B	B	B	A	A	B	B	B	B	B	B	A	A	A	A	B	B	A	A	B	A	A	B	A	A	B	A	A	A	B	A	A	A	B	A	A	A
130	*SWU17882	A	A	B	B	A	B	-	B	B	A	B	-	B	B	B	A	B	B	A	B	A	B	A	A	A	B	B	B	A	A	A	B	A	A	B	B	A	A	B	A	B	A	A	B	A	A	A	A
131	*SWU17897	A	A	B	B	A	B	B	B	B	A	B	A	A	-	B	B	B	-	A	B	A	B	A	A	A	B	B	B	A	A	A	B	A	A	A	B	A	A	B	A	B	A	A	A	A	A	A	A
132	*TMB0107	A	B	B	B	A	B	B	B	B	A	B	A	A	B	B	B	B	B	A	A	A	B	A	A	A	B	B	B	A	A	A	B	A	A	A	B	A	A	B	B	B	A	A	B	A	A	A	A
133	*SWU20700	B	B	A	-	B	B	A	A	A	A	B	B	B	A	B	-	B	A	A	B	A	B	A	A	-	B	B	B	B	A	B	B	B	A	A	A	A	B	A	-	A	A	B	A	B	A	A	A
134	*CGR5548	B	B	A	A	B	B	B	A	A	A	B	-	-	A	B	-	-	A	A	B	A	B	A	-	-	-	-	B	B	A	B	B	-	A	A	A	A	B	A	-	-	A	B	A	B	A	A	-
135	*CGR6154	B	A	B	A	-	-	A	-	A	A	B	B	-	B	B	-	A	-	A	B	A	A	A	-	A	-	A	B	B	A	B	B	-	B	A	A	A	B	A	A	A	B	B	B	A	A	B	B
136	*SWU20246	A	A	B	A	A	A	B	A	A	B	A	B	B	B	B	A	B	A	B	B	A	A	B	B	B	A	A	A	A	A	B	A	A	B	A	A	A	B	A	A	A	B	B	B	A	B	A	A
137	*CER0167	B	B	A	A	B	B	A	B	A	A	B	B	B	A	B	A	B	A	A	B	A	B	A	A	A	B	B	B	B	A	B	B	B	A	A	A	A	B	A	A	A	A	B	A	B	A	A	A
138	*SWU20035	A	B	B	B	-	-	A	A	A	-	A	B	A	B	A	A	B	A	B	B	A	A	A	B	B	A	A	A	B	A	B	A	A	A	A	B	B	A	A	A	A	A	B	B	B	B	B	B
139	*HAU1378	B	B	B	A	B	A	A	A	A	B	A	B	B	B	A	B	B	B	B	A	B	A	A	A	B	B	A	B	B	A	A	A	A	A	B	B	A	A	B	A	A	B	B	A	B	B	B	B
140	*BNL1552	A	B	B	B	A	A	-	-	-	-	-	-	-	A	B	-	-	-	A	A	A	B	A	A	-	-	-	A	B	B	B	A	-	A	B	B	A	B	B	B	-	A	B	A	A	A	A	-
141	*Gh451	A	A	B	A	A	A	B	A	A	B	A	B	B	B	B	A	B	A	B	B	A	A	B	B	B	A	A	A	A	A	B	A	A	B	A	A	A	B	A	A	A	B	B	B	A	B	A	A
142	*SWU16489	B	A	A	B	A	A	A	B	B	A	A	-	A	A	B	A	B	A	B	A	B	B	A	A	B	A	B	A	B	B	B	A	A	A	B	A	A	B	B	B	B	B	A	A	A	A	B	A
143	*JESPR154	A	A	B	B	B	-	-	-	B	-	B	-	-	A	B	-	-	-	B	A	B	B	B	-	A	-	B	B	B	B	B	A	-	B	A	B	B	B	A	B	B	B	B	B	A	A	-	-
144	*BNL3171	B	A	A	-	-	-	-	-	A	A	A	B	-	-	A	-	A	-	A	B	-	-	B	-	-	-	A	B	-	-	B	B	-	A	B	A	-	-	A	B	A	A	A	A	B	B	A	A
145	*HAU0423	A	B	B	A	A	A	A	B	-	-	B	-	-	A	B	-	B	A	B	A	A	B	A	B	B	B	B	A	B	B	A	A	A	B	A	B	B	B	B	B	B	B	B	B	A	A	-	-
146	*DPL0777	A	A	B	A	A	A	B	B	B	B	B	A	B	A	B	B	B	A	B	B	A	B	A	B	A	B	B	A	B	B	A	A	A	A	B	B	B	B	B	A	B	B	B	B	A	A	B	-
147	*DPL0131	A	A	B	A	A	A	B	B	B	B	B	B	B	A	B	-	B	A	B	B	A	B	A	A	A	-	B	B	B	B	A	B	-	A	B	B	B	B	B	B	B	B	B	B	A	A	-	-
148	*NAU2026	A	A	A	A	A	A	A	A	A	A	B	A	B	A	A	B	A	A	A	A	A	B	A	A	B	A	B	A	B	A	A	A	A	B	B	A	A	B	A	A	A	A	A	B	B	A	B	B
149	*BNL4030	-	-	-	-	-	-	-	-	-	-	-	-	-	-	-	-	-	-	-	-	-	-	-	-	-	-	-	-	-	-	A	A	A	B	B	A	A	B	B	A	A	A	A	B	B	B	A	A
150	*Gh327	B	A	-	A	-	B	-	B	-	-	B	-	-	A	-	-	-	B	A	A	A	A	A	B	B	-	A	A	A	A	A	A	A	A	A	A	A	A	A	-	B	A	A	A	A	A	-	-
151	*Gh454	A	A	A	B	A	-	A	B	A	B	B	B	A	A	A	B	A	B	B	A	A	A	A	A	B	A	A	A	B	B	A	A	B	A	A	A	A	A	A	B	B	B	A	A	A	A	B	B
152	*Gh273	A	A	A	A	A	-	-	A	A	-	A	-	A	A	A	A	A	-	A	-	A	A	A	A	A	A	-	-	A	A	A	A	-	-	A	A	A	A	A	-	A	A	-	-	A	A	-	-
153	*NAU3112	B	A	A	B	B	A	A	A	B	B	A	A	B	A	A	B	A	A	A	B	B	A	B	A	B	A	A	A	A	A	B	B	A	B	B	B	B	B	A	A	A	A	A	A	B	A	B	B
154	*SWU19434	B	A	A	B	A	B	A	A	A	B	A	A	B	B	A	B	A	A	B	B	B	A	B	A	B	A	A	A	B	B	A	A	B	A	A	B	B	A	B	A	A	B	A	B	B	A	A	A
155	*SWU19416	B	-	A	B	A	B	A	A	A	B	A	A	B	B	A	B	A	A	B	B	B	A	B	A	B	A	A	A	B	B	A	-	B	-	A	B	B	-	B	A	A	B	A	B	B	A	A	A
156	*SWU19431	B	A	A	B	A	B	A	A	A	B	A	A	B	B	A	B	A	A	B	B	B	A	B	A	B	A	A	A	B	B	A	A	B	A	A	B	B	-	B	A	A	B	A	B	A	B	A	A
157	*SWU19413	B	A	A	B	A	B	A	A	A	B	A	A	B	B	A	B	A	A	B	B	B	A	B	A	B	A	A	A	B	B	A	B	B	A	A	B	B	A	B	A	A	B	A	B	B	A	A	A
158	*SWU19411	B	A	A	B	A	B	A	A	A	B	A	A	B	B	A	-	A	A	B	B	B	A	B	A	B	A	A	A	B	B	A	A	B	A	A	B	B	A	B	A	A	B	A	B	B	A	A	A
159	*SWU19412	B	A	A	B	A	B	A	A	A	B	A	A	B	B	A	B	A	A	-	B	B	A	B	A	B	A	A	A	B	B	A	A	B	-	A	B	B	A	B	A	A	B	A	B	B	A	A	A
160	*MGHES31	B	B	B	A	A	B	-	B	-	-	A	-	-	A	B	B	B	A	B	B	-	B	B	-	A	-	B	A	A	B	B	A	-	A	B	B	A	A	A	-	-	A	A	A	A	A	-	-
161	*HAU1571	A	B	B	A	A	B	A	B	A	A	A	B	A	B	B	B	B	A	B	B	B	B	B	B	A	B	B	A	A	B	B	B	B	A	B	B	A	B	B	B	B	A	A	A	A	A	A	B
162	*DC30107	A	A	B	A	A	A	B	B	B	A	-	B	A	A	A	B	B	B	B	B	B	B	B	A	B	B	B	A	B	B	A	B	B	B	A	B	A	B	A	A	A	A	A	B	B	B	A	A
163	*NAU2715	B	A	A	A	A	B	A	A	A	B	B	B	A	B	A	A	B	B	B	B	B	-	B	A	B	A	A	A	A	B	B	B	A	A	B	B	A	B	A	-	A	A	B	B	B	A	A	A
164	*PGML2562	A	A	B	A	B	B	B	-	B	A	A	B	A	A	A	B	B	B	B	B	-	-	B	A	B	B	B	A	B	B	A	B	B	A	A	B	A	B	A	A	A	A	A	B	B	B	A	A
165	*DPL0070	A	A	B	A	-	A	B	B	B	A	A	B	A	A	A	B	B	B	B	B	B	B	B	A	B	B	B	A	B	B	A	B	B	B	A	B	A	B	A	A	A	A	A	B	B	B	A	A
166	*Gh64	A	A	B	A	A	B	B	A	B	A	B	B	B	A	B	B	B	A	B	B	B	B	B	A	A	B	B	A	A	B	B	-	-	B	A	B	A	B	B	A	-	B	A	A	B	B	-	-
167	*DPL0003	A	A	A	A	A	A	A	A	A	A	A	A	A	A	A	A	A	A	A	A	A	A	A	A	A	A	A	A	A	A	A	A	A	A	A	A	A	A	A	A	A	A	A	A	A	A	A	A
168	*ICR11957	A	A	A	A	A	A	A	A	A	A	A	A	A	A	A	A	A	A	A	A	A	-	A	A	A	A	A	A	A	A	A	A	A	A	A	A	A	-	A	A	A	A	A	A	A	A	A	A
169	*CGR6356	A	A	A	A	A	A	A	A	A	A	A	A	A	A	A	A	A	A	A	A	A	A	A	A	A	A	A	A	A	A	A	A	A	A	A	A	A	A	A	A	A	A	A	A	A	A	A	A
170	*SWU11632	B	B	A	B	A	B	B	B	B	B	B	B	B	A	B	B	-	B	B	A	B	B	B	B	A	B	B	B	B	A	A	B	B	B	A	B	B	B	B	B	A	A	B	B	B	B	B	A
171	*CGR6857	A	A	A	A	A	A	A	A	A	A	A	A	A	A	A	A	A	A	A	A	A	A	A	A	A	A	A	A	A	A	A	A	A	A	A	A	A	A	A	A	A	A	A	A	A	A	A	A
172	*DC20046	A	A	A	A	A	A	A	A	A	A	A	A	A	A	A	A	A	A	A	A	A	A	A	A	A	A	A	A	A	A	A	A	A	A	A	A	A	A	A	A	A	A	A	A	A	A	A	A
173	*HAU3071	-	-	-	B	B	A	A	A	A	B	B	B	B	A	A	A	B	B	B	A	A	B	A	B	A	A	B	B	A	A	A	B	A	A	B	A	A	A	B	B	A	A	A	A	A	A	B	A
174	*BNL3261	A	A	A	B	A	B	A	B	-	A	A	B	B	A	A	B	A	A	-	A	B	B	B	B	A	A	B	B	A	B	B	A	A	B	B	A	A	A	A	A	-	A	B	A	B	A	-	-
175	*CGR5111	A	B	A	B	A	B	A	B	A	B	A	B	B	A	A	B	A	A	A	A	B	B	B	B	A	B	B	B	A	B	B	B	A	B	B	A	A	A	A	A	A	A	B	A	B	A	B	A
176	*C2_0115	A	B	A	B	A	B	B	-	A	B	A	B	B	A	A	B	A	A	A	-	B	B	B	B	A	B	-	B	B	-	B	B	A	B	B	A	A	A	A	A	A	A	-	-	B	A	B	A
177	*ICR03107	-	-	-	-	-	-	-	-	-	-	-	-	-	-	-	-	B	-	B	-	B	-	A	-	A	B	B	B	A	A	B	B	A	B	B	B	A	A	A	A	B	A	B	A	B	A	B	-
178	*CER0168	A	A	A	A	A	A	A	A	A	A	A	A	A	A	A	A	A	A	A	A	A	A	A	A	A	A	A	A	A	B	A	A	A	A	A	A	A	A	B	A	A	A	A	A	A	B	B	B
179	*SWU21718	A	B	B	A	B	-	B	B	A	-	B	B	B	B	B	B	A	A	A	A	B	B	A	A	A	B	B	A	A	B	A	A	A	B	-	A	B	-	-	B	B	B	-	A	B	-	B	B
180	*TMB1638	-	-	A	B	A	A	B	-	B	A	-	B	A	A	A	A	B	-	A	-	-	-	A	A	A	A	A	B	B	-	A	A	-	A	A	B	-	B	A	A	-	B	A	B	-	-	-	-
181	*CGR6812	B	A	A	B	-	-	-	A	B	B	A	A	A	A	A	A	B	B	B	A	A	A	A	-	B	A	A	B	B	A	B	B	A	B	A	B	B	A	B	A	A	A	A	B	B	A	A	A
182	*DPL0057	B	B	A	A	A	-	-	B	-	-	B	-	-	A	A	-	A	A	A	B	B	B	B	B	A	-	B	B	A	B	B	A	-	B	A	A	A	A	A	-	B	A	B	B	A	A	-	-
183	*CGR6254	B	A	B	B	B	-	-	A	-	-	A	-	-	B	B	-	-	-	B	B	B	B	B	-	-	-	-	A	B	A	A	B	A	A	B	B	B	B	B	-	-	A	-	-	B	B	-	-
184	*SWU16755	A	B	A	A	A	A	B	A	B	A	A	A	A	A	A	A	A	B	B	A	A	B	A	B	A	B	B	A	A	A	A	A	B	A	B	B	B	A	A	B	B	A	B	-	B	B	A	B
185	*SWU16780	-	-	B	-	B	B	B	A	A	A	A	A	A	A	A	A	-	A	B	B	B	B	B	B	-	B	B	A	B	B	B	A	B	A	B	B	B	B	A	A	B	A	B	B	A	A	B	A
186	*SWU16777	A	A	B	A	B	B	B	A	B	A	A	A	A	A	A	A	B	A	B	B	B	B	B	B	A	B	B	A	B	B	B	A	B	A	B	B	B	B	A	A	B	A	B	B	A	A	B	A
187	*NAU2140	A	B	B	A	A	-	-	B	B	B	A	-	A	-	A	-	A	-	A	B	A	-	A	A	A	-	-	-	A	B	A	B	-	A	B	A	A	A	B	-	B	A	A	A	A	B	A	-
188	*BNL0827	B	A	B	B	A	A	A	B	B	A	A	A	A	A	A	A	B	A	B	A	A	B	A	A	A	B	B	B	B	A	B	B	B	A	A	A	B	B	B	A	A	B	A	B	B	A	A	A
189	*BNL2634	A	A	A	A	A	A	A	-	A	A	A	A	A	A	A	A	A	A	A	A	A	A	A	A	A	A	A	A	A	A	A	A	A	A	A	A	A	A	A	A	A	A	A	A	A	A	A	A
190	*BNL2786	A	A	A	B	A	A	A	B	A	B	B	A	A	A	A	B	B	A	A	B	A	A	A	A	B	A	A	A	A	B	A	A	-	B	B	B	B	A	A	B	-	B	A	B	B	B	B	A
191	*BNL3098	-	-	-	-	-	-	-	-	-	-	-	-	-	-	-	-	-	-	-	-	-	-	-	-	-	-	-	-	-	-	-	-	-	-	-	-	-	-	-	-	-	-	-	-	-	-	-	-
192	*BNL3259	A	A	A	A	A	A	A	A	A	A	A	A	A	A	A	A	A	A	A	A	A	A	A	A	A	A	A	A	A	A	A	A	A	A	A	A	A	A	A	A	A	A	A	A	A	A	A	A
193	*BNL3348	B	A	B	B	A	B	B	B	A	B	A	B	B	A	B	A	B	B	B	A	B	B	A	A	B	B	B	A	B	B	B	B	A	A	A	B	B	B	B	B	A	B	B	A	A	A	-	A
194	*BNL3482	A	A	A	A	A	-	-	-	A	A	B	A	A	A	B	A	A	-	-	-	B	A	B	A	B	-	-	A	A	A	-	B	B	A	A	A	A	A	B	B	A	A	A	A	-	-	-	-
195	*BNL3545	B	B	A	B	B	A	A	A	A	B	B	B	B	A	A	A	B	A	B	A	A	B	A	B	A	A	B	B	A	A	A	B	A	B	B	A	A	A	B	B	A	A	B	A	A	A	B	A
196	*BNL5602	A	B	B	B	A	A	A	B	A	B	B	B	A	A	B	B	B	A	B	A	B	B	B	B	A	B	B	B	B	B	A	A	B	B	A	B	B	A	A	B	B	B	B	B	A	A	B	A
197	*C2_0046	B	B	B	A	B	A	B	A	B	A	B	B	A	B	B	B	B	A	B	A	B	A	B	B	A	B	A	B	B	A	B	A	A	B	B	B	B	B	A	B	A	A	A	B	A	B	A	A
198	*CAU0234	A	B	B	B	A	A	A	B	A	B	B	B	A	A	A	B	A	B	A	A	B	B	B	A	B	A	B	A	B	B	A	B	A	B	B	A	B	B	A	B	B	B	A	B	B	A	B	A
199	*CGR5148	B	A	A	B	A	A	A	B	B	A	B	A	A	A	B	B	A	A	B	A	B	A	A	A	B	A	A	B	B	B	B	A	A	B	B	A	A	A	B	B	A	B	A	A	A	A	B	A
200	*CGR5158	B	B	B	B	B	B	B	B	B	B	B	B	B	B	B	B	B	B	B	B	B	B	B	B	B	B	B	B	B	A	A	B	A	A	B	B	B	B	B	B	B	A	A	A	A	A	A	A
201	*CGR5161	A	A	A	A	A	A	A	A	A	A	A	A	A	A	A	A	A	A	A	A	A	A	A	A	A	A	A	A	A	A	A	A	A	A	A	A	A	A	A	A	A	A	A	A	A	A	A	A
202	*CGR5282	B	B	A	B	B	B	A	B	A	B	B	B	A	B	A	B	B	B	B	A	A	A	B	A	B	B	A	B	A	A	A	B	B	B	B	B	B	A	A	A	A	A	A	B	B	A	A	A
203	*CGR5506	A	A	A	A	B	A	A	A	A	B	A	B	A	B	A	A	A	A	A	B	A	A	B	B	A	B	A	B	A	A	A	A	B	B	B	A	A	A	A	B	A	B	A	B	B	B	B	B
204	*CGR5553	A	A	A	A	B	B	B	B	A	B	B	B	A	A	B	B	B	A	B	B	A	B	A	B	A	A	B	B	B	A	B	A	A	B	A	B	B	B	A	B	A	A	A	B	A	A	B	B
205	*CGR5565	A	A	A	A	A	A	A	A	A	A	A	A	A	A	A	A	A	A	A	A	A	A	A	A	A	A	A	A	A	A	A	A	A	A	A	A	A	A	A	A	A	A	A	A	A	A	A	A
206	*CGR5748	B	A	A	B	A	A	A	B	B	A	B	A	A	A	B	B	A	A	B	A	B	A	A	A	B	B	A	B	B	B	B	B	A	B	B	A	A	A	B	B	A	B	A	A	A	A	B	B
207	*CGR5834	A	A	A	A	A	A	A	A	A	A	A	A	A	A	A	A	A	A	A	A	A	A	A	A	A	A	A	A	A	A	A	A	A	A	A	A	A	A	A	A	A	A	A	A	A	A	B	A
208	*CGR5925	B	A	B	A	A	B	B	B	A	B	A	A	A	B	A	A	A	A	A	B	A	A	B	B	A	B	A	B	A	A	A	A	B	A	B	A	A	A	A	B	A	A	A	B	B	B	B	B
209	*CGR6079	A	-	A	B	A	B	A	B	A	A	B	B	B	A	A	B	B	B	B	A	B	B	A	A	B	B	B	A	B	B	A	B	B	-	A	A	B	B	A	B	B	B	A	A	B	A	B	B
210	*CGR6378	A	A	A	A	A	A	A	A	A	A	A	A	A	A	A	A	A	A	A	A	A	A	A	A	A	A	A	A	A	A	A	A	A	A	A	A	A	A	A	A	A	A	A	A	A	A	A	A
211	*CGR6410	A	B	A	A	B	A	A	B	A	A	B	A	B	A	A	B	A	A	A	A	A	B	A	A	B	A	B	A	B	A	A	A	A	B	B	A	A	B	B	A	A	A	A	B	B	A	B	B
212	*CGR6477	-	B	B	A	B	-	B	B	-	B	A	-	-	A	B	-	B	A	B	B	B	B	B	-	-	-	B	A	A	B	B	B	-	B	B	B	A	B	A	-	B	B	A	A	B	B	-	A
213	*CGR6521	B	B	-	A	B	A	A	A	B	B	-	A	B	A	B	A	B	B	B	A	B	B	A	A	B	B	-	A	B	B	B	A	B	B	B	A	A	B	B	B	B	B	A	A	A	A	B	B
214	*CGR6772	A	B	B	A	B	A	B	B	-	B	A	A	A	A	A	A	B	A	B	B	A	B	A	B	A	B	B	B	B	B	B	B	A	A	A	B	A	A	B	B	B	A	B	B	A	A	B	B
215	*CGR6847	A	B	A	B	A	A	B	B	A	B	A	B	B	A	A	B	B	A	B	A	B	A	A	A	A	B	A	B	A	A	B	B	A	B	B	B	A	A	B	A	B	A	B	A	A	A	B	A
216	*CIR216	A	A	A	A	A	A	A	A	A	A	A	A	A	A	A	A	A	A	A	A	A	A	A	A	A	A	A	A	A	A	A	A	A	A	A	A	A	A	A	A	A	A	A	A	A	A	A	A
217	*CIR291	B	A	B	B	B	B	A	B	B	B	B	B	B	B	A	B	A	B	B	B	B	A	B	A	A	A	A	B	B	A	B	B	A	B	B	B	B	B	A	A	A	A	A	B	B	A	A	B
218	*DC30015	A	A	B	B	B	B	A	A	A	B	B	A	A	B	A	B	A	A	B	B	A	B	A	B	A	A	B	A	B	A	B	B	A	B	A	B	B	A	A	A	B	A	B	B	A	A	B	B
219	*DC40130	A	A	B	B	A	B	B	B	B	A	B	A	A	B	B	B	B	B	A	-	A	B	A	A	A	B	B	B	A	A	A	B	A	A	B	B	A	A	B	A	B	A	A	B	A	A	A	A
220	*DC40286	B	B	B	B	B	B	B	B	B	B	B	B	B	B	B	B	B	B	B	B	B	B	B	B	B	B	B	B	B	B	B	B	B	B	B	B	B	B	B	B	B	B	B	B	B	B	B	B
221	*DPL0041	A	-	A	A	-	-	A	B	A	B	A	B	A	B	B	B	B	-	B	B	A	B	B	A	B	B	B	A	A	A	A	B	B	A	A	B	B	B	A	A	B	B	A	B	B	B	B	A
222	*DPL0171	B	A	A	A	B	B	B	B	B	A	B	A	A	B	B	A	A	B	A	B	B	B	B	B	B	A	B	B	A	A	A	B	A	B	B	B	A	B	A	A	A	B	A	B	A	B	B	A
223	*DPL0200	B	A	B	B	B	-	-	A	A	A	-	-	-	A	A	-	A	-	-	-	-	-	A	A	A	A	-	B	B	B	B	-	-	B	B	A	A	A	B	-	A	B	B	A	B	B	-	-
224	*DPL0270	A	B	A	B	A	A	A	A	B	B	B	A	A	A	A	A	A	A	A	A	B	B	B	A	A	B	B	B	A	A	B	A	B	A	A	B	A	A	A	B	A	B	A	A	B	B	A	A
225	*DPL0377	B	A	A	B	A	B	A	A	-	-	A	A	A	A	A	A	A	A	B	B	B	A	B	-	B	A	A	B	B	-	A	A	A	A	A	B	B	-	B	-	A	B	B	-	B	A	-	-
226	*DPL0400	B	A	B	B	A	B	B	B	A	B	A	A	B	A	A	A	B	A	B	B	B	A	A	A	A	B	A	B	B	B	B	B	A	A	B	A	B	A	B	B	B	B	A	A	B	A	B	A
227	*DPL0573	A	B	B	A	B	A	A	B	B	A	A	A	A	B	A	B	B	A	B	B	A	A	B	B	A	A	A	A	B	B	A	A	B	A	B	A	A	A	B	B	A	A	B	A	B	B	A	B
228	*DPL0847	B	A	A	A	A	B	-	B	A	B	B	-	B	B	A	-	-	-	B	B	B	A	B	-	-	-	A	A	A	B	B	A	A	A	B	B	A	A	A	-	-	A	B	B	B	A	-	-
229	*DPL0919	B	A	A	B	A	B	B	B	-	-	B	-	-	A	B	-	B	B	A	B	B	B	B	-	B	-	B	B	B	A	B	A	-	A	B	A	A	A	B	B	B	B	B	A	A	B	-	-
230	*Gh132	B	A	A	B	A	A	A	B	B	A	A	B	A	A	B	A	B	A	B	A	B	B	A	A	B	A	B	A	B	B	B	A	B	A	B	A	A	B	B	B	B	B	A	A	A	A	B	A
231	*Gh187	A	B	B	B	A	B	A	A	B	A	A	B	A	A	A	A	B	A	B	B	A	A	A	B	B	A	A	A	B	A	A	A	A	A	A	B	B	A	A	A	A	A	B	B	B	B	B	B
232	*Gh222	B	B	B	B	B	B	B	B	B	B	B	B	B	B	B	B	B	B	B	B	B	B	B	B	B	B	B	B	B	B	B	B	B	B	B	B	B	B	B	B	B	B	B	B	B	B	B	B
233	*Gh243	A	B	B	A	B	B	B	B	A	B	A	B	A	B	A	B	B	A	B	A	B	B	B	A	B	B	B	A	B	A	B	B	A	A	B	A	A	A	B	B	B	B	A	B	A	A	B	A
234	*Gh450	B	A	A	B	A	A	A	B	B	A	A	A	A	A	B	A	B	A	B	A	B	B	A	A	B	A	-	A	B	B	B	A	B	-	B	A	-	B	B	B	B	B	A	A	A	A	B	A
235	*Gh54	A	A	A	B	A	-	A	B	A	B	B	B	A	A	A	B	A	B	B	A	-	-	A	A	B	A	A	A	B	B	A	A	B	A	A	A	A	A	A	B	B	B	A	A	A	A	B	B
236	*Gh568	A	A	A	B	A	B	A	B	B	A	A	B	B	A	A	B	A	A	A	A	B	B	B	B	A	A	B	B	A	B	B	A	A	B	B	B	A	A	A	A	A	A	B	A	B	A	B	A
237	*Gh584	B	A	B	A	B	B	A	B	B	A	B	A	A	B	B	A	A	B	A	B	B	B	B	B	B	A	B	B	A	B	B	B	B	B	A	B	A	B	A	A	B	A	A	B	A	B	B	A
238	*Gh86	-	A	A	A	A	B	A	A	B	B	A	A	A	A	A	A	A	A	A	A	A	A	A	B	A	A	A	A	A	A	A	A	A	-	A	A	A	A	A	A	A	A	A	A	A	A	A	A
239	*HAU0016	A	B	B	B	A	A	A	B	B	A	A	A	A	A	B	B	B	A	A	A	A	A	B	B	B	B	B	B	B	B	B	A	A	A	B	A	A	A	A	A	A	A	A	A	B	A	-	B
240	*HAU0244	A	A	A	A	A	B	B	-	-	B	A	-	B	A	A	A	B	B	A	-	A	A	-	B	B	B	B	A	A	A	A	A	B	A	A	A	A	-	A	-	-	-	A	A	A	A	-	-
241	*HAU0355	A	B	B	A	B	-	-	-	A	B	A	A	A	A	A	A	B	A	B	B	B	B	B	B	A	B	B	B	B	B	B	A	B	B	B	A	B	B	B	A	B	A	B	B	A	A	B	B
242	*HAU0800	B	A	B	A	A	A	B	B	-	B	A	A	B	B	B	A	B	B	B	A	B	A	A	A	A	A	A	B	A	B	A	B	A	B	A	A	B	B	B	A	-	A	B	A	B	B	-	-
243	*HAU0810	A	B	A	B	B	B	B	A	A	A	A	B	A	B	B	A	B	B	B	A	A	B	B	A	A	B	B	B	A	A	A	B	A	A	B	A	B	B	B	B	A	B	-	B	A	-	B	A
244	*HAU0883	-	-	-	-	-	-	-	-	-	-	-	-	-	-	-	-	-	-	-	-	-	-	B	A	A	B	B	-	-	-	A	A	B	B	B	A	B	B	B	A	-	B	B	A	B	A	A	B
245	*HAU1000	A	B	B	A	B	A	A	A	A	B	B	B	B	B	A	A	B	B	B	A	A	A	A	B	A	A	A	A	A	B	A	B	B	A	B	A	B	A	A	A	B	B	B	A	B	A	B	B
246	*HAU1177	A	B	B	B	A	B	B	B	B	A	B	A	B	A	A	B	B	B	A	A	A	B	A	B	B	A	A	A	B	B	B	-	B	B	A	B	A	A	B	A	B	A	A	B	B	B	B	B
247	*HAU1224	A	A	B	B	A	A	A	A	B	B	B	A	B	A	B	A	A	B	A	B	A	A	-	B	B	B	B	A	B	B	B	A	A	A	A	B	A	A	A	A	B	A	B	A	A	A	A	A
248	*HAU1314	B	B	B	B	A	-	-	-	A	-	A	-	-	A	A	-	-	-	B	B	A	A	B	-	-	-	B	B	A	A	B	A	A	B	A	A	A	B	A	-	-	B	B	B	A	B	-	-
249	*HAU1355	B	A	A	B	A	A	A	A	A	B	A	A	B	A	A	B	A	B	A	B	B	A	B	A	B	A	A	A	A	A	B	B	A	B	B	B	B	A	B	A	A	A	A	A	B	A	B	B
250	*HAU1367	A	A	B	B	B	-	-	B	A	B	B	A	A	A	B	-	B	-	-	-	A	-	A	A	A	A	-	-	A	B	-	-	B	B	A	B	B	A	B	-	A	B	A	A	A	A	B	-
251	*HAU1758	A	A	A	A	A	A	B	B	B	B	B	B	B	A	A	B	B	B	A	A	A	A	A	B	B	B	B	A	A	A	A	A	B	A	A	A	A	A	A	B	-	A	A	A	A	A	-	-
252	*HAU1873	A	A	A	B	B	B	A	A	A	B	A	A	A	B	A	A	B	A	B	A	B	B	A	B	A	A	B	B	B	A	B	A	B	A	A	A	B	A	A	A	B	B	B	B	A	B	B	B
253	*HAU1908	A	B	B	A	B	A	A	A	B	A	B	B	A	B	B	B	A	B	B	A	B	A	B	A	B	B	A	A	B	B	B	A	B	A	B	B	A	A	A	A	B	B	B	B	B	A	A	A
254	*HAU2022	B	A	B	B	B	B	B	B	B	A	-	-	B	-	B	B	B	A	B	B	B	B	B	-	B	B	B	B	B	B	B	B	B	A	B	A	B	B	B	A	A	B	A	B	B	A	A	A
255	*HAU2173	B	A	B	B	A	B	A	B	B	B	A	A	B	A	A	A	A	A	B	B	B	A	A	A	A	B	A	A	B	B	B	B	B	A	A	A	B	A	B	B	B	B	A	A	A	A	B	A
256	*HAU2482	A	A	A	A	A	A	A	A	A	A	-	-	-	A	A	A	-	-	A	A	A	A	A	A	A	-	-	A	A	A	A	A	-	A	A	A	A	A	A	A	A	A	A	A	A	A	-	-
257	*HAU2489	B	B	A	B	B	B	A	A	B	A	B	B	B	B	A	A	A	A	A	A	B	A	A	B	B	B	A	A	A	A	A	A	A	A	A	B	A	B	A	A	A	B	B	B	B	B	B	-
258	*HAU2530	B	B	B	A	A	A	A	A	B	A	B	B	A	B	B	B	B	B	A	B	A	B	B	B	B	B	B	B	B	A	B	A	A	A	B	B	B	B	A	B	A	A	A	B	A	B	A	A
259	*HAU2648	B	A	A	A	A	B	B	B	B	A	B	B	A	A	B	A	B	B	B	A	B	B	B	B	-	A	B	A	A	B	B	A	B	B	A	A	A	A	B	B	A	A	B	B	B	A	A	B
260	*HAU2786	A	A	A	B	A	A	B	B	B	B	A	B	B	A	B	A	B	B	A	B	B	A	A	B	B	A	A	A	A	A	A	A	B	A	B	B	B	A	B	B	B	B	A	B	A	A	B	B
261	*HAU2850	A	B	B	A	B	A	A	A	B	A	B	B	A	B	B	B	A	B	B	A	B	A	B	A	B	B	A	B	B	B	B	A	B	A	B	B	A	A	A	A	B	B	B	B	B	A	A	A
262	*HAU2937	B	A	A	A	B	B	B	A	A	A	A	A	B	B	A	A	A	A	A	B	A	A	A	A	B	A	A	A	A	A	A	B	A	A	B	A	A	A	B	A	A	A	A	A	A	B	A	B
263	*HAU3012	B	A	A	-	A	A	A	-	-	-	-	-	-	B	A	A	A	A	A	B	B	A	B	-	-	-	-	A	B	B	A	A	-	A	A	B	B	A	B	-	-	B	B	B	B	A	-	-
264	*HAU3076	A	A	A	B	A	B	A	B	A	A	B	B	B	A	A	B	B	B	B	A	B	B	A	A	B	B	B	B	B	B	A	A	B	B	A	A	B	A	A	B	B	B	A	A	B	A	B	B
265	*HAU3081	B	A	B	A	B	B	-	-	-	-	-	-	-	B	A	-	-	B	B	A	A	A	B	-	-	-	B	A	A	A	A	A	B	B	B	B	B	A	B	B	-	A	A	B	A	A	-	-
266	*HAU3373	A	B	B	B	A	B	B	B	A	B	A	B	A	A	A	B	B	A	B	A	B	A	A	A	A	A	B	A	A	A	B	B	-	A	B	A	A	A	A	A	B	B	B	B	B	A	B	A
267	*ICR00401	-	-	A	A	B	A	B	A	A	A	A	A	B	B	A	A	A	A	B	A	A	A	A	A	A	B	A	A	B	B	A	A	A	B	B	B	B	A	A	A	A	B	B	A	A	A	-	B
268	*ICR01124	A	A	A	A	A	-	A	A	B	A	A	A	A	-	A	-	A	A	-	-	-	-	A	A	A	A	-	-	-	A	A	B	-	-	A	A	B	A	A	-	A	A	A	B	A	A	-	-
269	*ICR01334	B	A	A	B	A	-	-	B	A	-	A	B	A	A	A	B	A	-	B	A	A	-	B	A	-	-	-	-	A	A	B	B	-	B	A	A	A	B	A	-	B	B	B	B	A	B	-	-
270	*ICR02249	A	A	A	A	A	-	-	-	A	-	-	-	-	A	A	-	-	A	A	A	A	A	A	-	-	-	-	A	A	A	A	A	-	A	A	A	A	A	A	-	-	B	A	A	A	A	-	-
271	*ICR03105	A	A	A	A	A	A	A	B	A	A	A	A	A	B	A	-	B	B	A	A	A	B	A	-	A	A	B	B	A	A	A	A	A	-	A	B	B	A	A	A	A	A	A	B	A	A	A	-
272	*ICR03943	A	A	A	A	A	-	-	-	A	-	-	-	-	A	A	-	-	A	A	A	A	A	A	-	-	-	-	A	A	A	A	A	-	A	A	A	A	A	A	-	-	B	A	A	A	A	-	-
273	*ICR06429	B	B	B	B	B	A	B	-	-	-	B	-	B	A	-	-	A	A	B	B	-	-	-	-	A	A	-	A	A	A	-	-	-	A	A	A	A	A	-	A	A	A	A	-	A	B	A	B
274	*ICR07597	A	A	A	B	A	-	-	A	B	B	A	B	B	A	B	B	-	-	A	A	B	A	A	B	B	B	B	B	B	A	A	-	B	B	A	A	B	A	-	B	A	B	B	B	A	-	-	-
275	*ICR07780	B	B	A	A	A	-	-	B	A	B	B	B	A	-	B	B	A	-	A	-	B	A	A	A	A	A	-	-	-	A	A	B	A	B	-	-	-	-	B	B	B	B	B	-	A	A	-	-
276	*ICR12281	A	A	A	A	A	A	A	A	A	A	A	B	A	A	B	A	B	A	B	A	A	A	A	A	A	A	-	A	A	A	A	B	A	A	A	A	A	A	A	A	A	A	A	A	A	A	A	-
277	*JESPR234	B	A	A	A	B	A	A	B	B	A	B	A	A	A	A	B	B	B	B	B	A	B	A	A	B	B	B	A	B	B	A	A	A	B	A	A	A	A	A	-	A	B	B	A	B	A	B	-
278	*JESPR251	A	B	B	B	A	A	A	B	A	A	B	B	A	A	B	B	B	B	B	A	B	A	B	B	B	B	A	B	B	B	B	A	B	B	B	B	B	B	A	A	A	B	B	B	B	A	B	A
279	*MGHES06	A	A	B	B	B	B	A	A	B	B	B	A	B	B	A	B	B	A	B	A	B	B	A	B	A	A	B	A	B	A	B	A	A	B	A	B	A	B	A	A	B	A	B	B	B	A	B	B
280	*MUSB1144	A	B	B	A	A	A	B	A	A	B	B	A	A	A	B	A	B	B	A	A	A	B	B	A	B	A	A	A	B	B	A	A	B	A	A	B	A	A	B	A	B	B	B	B	B	B	B	A
281	*MUSB1164	B	A	B	B	B	B	A	A	B	A	B	B	B	B	A	B	A	B	B	B	B	A	B	A	A	A	A	B	B	A	B	B	A	B	B	B	B	B	A	A	A	A	A	B	B	A	A	B
282	*MUSB886	A	A	A	-	-	A	-	-	-	-	-	-	B	A	A	B	B	B	B	B	A	B	A	-	-	-	-	B	B	B	B	A	-	A	B	-	A	A	B	A	A	A	A	B	A	A	-	-
283	*MUSB994	A	-	B	A	B	A	B	-	B	A	B	B	A	A	B	A	B	B	A	A	A	B	A	B	A	B	B	B	A	A	B	B	A	B	B	A	A	B	A	B	B	A	B	A	A	B	B	B
284	*MUSS139	A	A	B	B	B	B	A	A	B	B	B	A	B	B	A	B	B	A	B	A	B	B	A	B	A	A	B	A	B	A	B	B	A	B	A	B	A	B	A	A	B	A	B	B	B	A	B	B
285	*MUSS278	B	A	A	B	A	A	A	B	A	B	A	A	B	B	B	B	B	B	A	A	A	B	A	B	A	B	B	B	B	B	B	B	A	A	B	B	B	B	B	B	A	A	B	B	A	A	A	A
286	*NAU0483	A	A	B	B	B	B	A	A	B	B	B	B	A	B	A	B	B	A	B	B	A	B	A	A	A	B	B	A	B	A	B	B	A	B	B	B	B	B	A	A	B	A	B	A	B	A	B	A
287	*NAU0748	B	A	A	B	B	B	B	B	B	B	B	A	A	A	B	A	A	A	A	A	B	B	B	B	A	B	B	A	A	A	B	B	A	B	B	B	B	B	A	B	A	A	B	B	A	B	A	A
288	*NAU2238	A	B	B	A	B	A	B	B	B	A	B	B	A	A	B	A	B	B	A	A	A	B	A	B	A	B	B	B	A	A	B	B	A	B	B	A	A	B	A	B	B	A	B	B	A	B	A	B
289	*NAU2450	A	A	A	B	A	B	A	A	A	A	B	A	B	B	A	A	A	A	A	A	A	A	A	A	A	B	A	A	A	A	A	A	A	A	B	A	A	A	B	B	B	B	B	A	B	A	A	A
290	*NAU2697	B	B	A	A	B	B	A	B	A	B	A	A	A	A	B	B	B	A	B	A	B	B	B	B	B	A	A	B	B	B	A	B	B	A	B	B	A	B	A	A	A	A	A	A	B	B	A	A
291	*NAU2768	-	-	-	-	-	-	-	-	-	-	-	-	-	-	-	-	-	-	-	-	-	-	-	-	-	-	-	-	-	-	-	-	-	-	-	-	-	-	-	-	-	-	-	-	-	-	-	-
292	*NAU2816	A	A	B	B	A	B	B	B	B	B	B	B	A	A	A	B	A	B	B	B	B	B	A	A	A	B	B	B	A	A	B	B	A	B	B	B	B	B	A	A	B	A	A	B	B	A	A	A
293	*NAU2968	B	A	A	B	A	B	A	A	B	B	A	A	A	B	A	B	A	A	A	B	B	A	B	A	B	-	A	A	B	B	A	A	B	A	A	B	B	B	A	A	A	B	B	B	B	B	B	A
294	*NAU2971	B	A	A	A	A	B	A	A	A	B	B	B	A	B	A	A	B	B	B	B	B	A	B	A	B	A	A	A	A	B	B	B	A	A	B	B	A	B	A	B	A	A	B	B	B	A	A	A
295	*NAU3086	A	A	A	A	A	A	A	A	A	A	B	A	B	A	A	A	A	A	A	B	A	B	A	A	B	A	A	B	A	B	A	B	A	A	A	A	A	B	B	A	B	A	A	A	B	B	B	B
296	*NAU3109	A	B	A	A	A	B	B	B	B	B	B	A	A	B	A	A	A	A	B	B	A	B	B	B	B	B	A	B	A	A	B	A	B	B	A	A	A	A	B	B	B	B	B	B	A	A	B	B
297	*NAU3186	A	B	A	A	B	B	A	B	A	B	B	A	B	A	A	B	B	A	B	B	B	A	B	A	B	A	A	B	A	B	A	A	A	B	A	A	B	A	A	A	A	B	B	B	A	B	A	B
298	*NAU3393	B	B	B	B	A	A	A	A	B	A	B	B	B	A	B	A	A	A	A	B	B	A	B	A	B	A	A	A	A	B	A	A	B	A	A	B	B	A	A	A	B	A	B	A	A	B	A	B
299	*NAU3395	A	B	B	B	A	B	A	B	B	B	B	B	A	B	A	B	A	B	A	A	B	B	B	A	A	A	A	A	B	A	A	B	A	B	B	A	B	B	A	A	B	A	B	B	A	B	A	A
300	*NAU3398	A	B	B	A	B	A	A	A	B	A	B	B	A	B	B	B	A	B	B	A	B	A	B	A	B	B	A	A	B	B	B	A	B	A	B	B	A	A	A	A	B	B	B	B	B	A	A	A
301	*NAU3495	A	A	A	A	A	A	A	A	A	A	A	A	A	A	A	A	A	A	A	A	A	A	A	A	A	A	A	A	A	A	A	A	A	A	A	A	A	A	A	A	A	A	A	A	A	A	A	A
302	*NAU3588	A	B	B	A	B	A	B	B	B	A	B	B	B	A	B	A	B	B	A	A	B	B	A	B	A	A	B	B	A	A	B	B	A	B	B	A	A	B	A	B	B	A	A	A	A	B	B	B
303	*NAU3995	A	A	A	A	B	A	A	B	A	B	B	B	A	A	A	B	B	B	B	B	A	A	A	B	A	A	A	A	B	B	B	-	B	B	A	B	A	A	A	A	B	B	A	A	A	B	A	A
304	*NAU4964	B	A	A	B	B	A	A	A	A	B	A	A	B	A	A	B	A	A	A	B	B	A	B	A	B	A	A	A	A	A	B	B	A	B	B	B	B	B	B	A	A	A	A	A	B	A	B	B
305	*NAU4967	A	B	A	B	A	A	A	B	A	B	B	B	A	A	A	B	A	B	A	A	B	B	B	A	B	A	B	A	B	B	A	B	A	B	B	A	B	B	A	B	B	B	A	A	B	A	B	A
306	*NAU5373a	A	B	B	A	B	A	B	B	B	A	B	B	B	A	B	A	B	B	B	A	A	B	A	B	A	A	B	B	A	A	B	B	A	A	B	A	A	A	A	B	B	A	A	A	A	B	A	B
307	*NAU5373b	A	B	B	A	B	A	B	B	B	A	B	B	B	A	B	A	B	B	B	A	A	B	A	B	A	A	B	B	A	A	B	B	B	B	B	A	A	A	A	B	B	A	A	A	A	B	A	B
308	*NAU5480	A	B	A	B	A	A	B	B	B	B	B	A	A	A	A	A	A	A	A	A	B	B	B	A	B	B	B	B	A	A	B	A	B	A	A	B	A	A	A	B	A	B	A	A	B	B	A	A
309	*NAU6393	-	-	-	-	-	-	-	-	-	-	-	-	-	-	-	-	-	-	-	-	-	-	-	-	-	-	-	-	-	-	A	A	B	B	A	B	A	B	B	A	A	A	B	B	A	B	A	A
310	*NAU6411	A	A	A	A	A	A	A	A	A	A	A	A	A	A	A	A	A	A	B	A	A	A	A	A	A	A	A	A	A	A	A	A	A	A	A	A	A	A	A	A	A	A	A	A	A	A	A	A
311	*NAU747	B	A	B	A	B	B	B	A	B	-	B	B	-	B	A	B	-	-	B	A	A	A	B	-	-	-	A	A	A	A	A	A	-	B	B	B	B	B	B	-	-	A	A	B	A	A	-	-
312	*NAU878	A	A	A	A	A	A	A	A	A	A	A	A	A	A	A	A	A	A	A	A	A	A	A	A	A	A	A	A	A	A	A	A	A	A	A	A	A	A	A	A	A	A	A	A	A	A	A	A
313	*PGML0009	A	A	A	A	A	A	A	A	A	A	A	A	A	A	A	A	A	A	A	A	A	A	A	A	A	A	A	A	A	A	A	A	A	A	A	A	A	A	A	A	A	A	A	A	A	A	A	A
314	*PGML0419	B	B	B	A	B	B	B	B	B	A	B	A	B	A	A	B	A	A	A	B	B	A	B	B	A	A	B	A	B	A	A	B	A	B	A	A	A	B	A	A	B	A	B	A	B	A	A	B
315	*PGML0698	A	A	A	A	A	A	A	A	A	A	A	A	A	A	A	A	A	A	A	A	A	A	A	A	A	A	A	A	A	A	A	A	A	A	A	A	A	A	A	A	A	A	A	A	A	A	A	A
316	*PGML0844	B	A	B	B	A	A	A	-	B	A	A	A	A	A	A	A	B	A	B	A	A	B	A	A	A	B	B	B	B	A	B	B	B	A	B	A	B	B	B	B	A	A	B	A	B	A	A	A
317	*PGML1207	-	-	A	A	-	-	B	-	A	A	B	B	B	B	B	B	A	A	A	B	B	B	A	A	B	B	A	A	B	B	B	A	A	B	A	B	A	B	A	B	B	B	B	A	A	A	B	B
318	*PGML1434	B	B	B	B	B	B	B	B	A	B	B	B	A	B	B	B	B	B	B	A	B	B	A	B	B	B	B	A	B	B	B	B	B	B	A	A	B	B	A	B	B	B	B	A	B	B	B	B
319	*PGML1942	A	A	B	B	A	B	A	-	B	B	A	A	A	B	A	B	B	B	B	B	B	A	A	B	B	A	A	A	B	B	A	A	B	A	B	A	B	A	B	A	B	A	B	A	B	A	A	A
320	*PGML2500	B	A	A	B	A	A	A	-	B	A	B	A	A	A	B	A	A	A	B	A	B	B	B	A	A	B	B	B	B	B	B	A	A	B	B	A	A	A	A	B	A	-	A	A	A	A	B	B
321	*PGML3983	B	B	A	B	A	A	A	-	A	B	A	B	B	A	A	A	B	B	B	A	A	B	A	B	A	A	B	B	A	A	A	B	A	B	B	A	A	A	B	B	A	A	B	B	A	A	B	A
322	*PGML4154	B	A	B	A	A	A	B	A	B	B	B	A	A	A	B	A	B	A	A	A	A	B	B	B	A	B	B	A	B	B	B	B	A	A	B	B	A	B	B	B	B	A	B	A	B	A	B	B
323	*PGML4891	B	B	B	A	A	-	-	A	A	A	-	-	-	A	B	B	B	-	A	A	B	B	-	B	B	-	B	B	B	B	B	A	A	A	A	B	A	A	B	B	-	A	A	B	A	B	A	A
324	*PGML4939	A	A	A	A	A	A	A	A	A	A	A	A	A	A	A	A	A	A	A	A	A	A	A	A	A	A	A	A	A	A	A	A	A	A	A	A	A	A	A	A	A	A	A	A	A	A	A	A
325	*SHIN0071	B	B	B	A	A	A	B	A	B	A	B	B	A	B	B	A	B	A	B	B	A	B	A	B	A	A	B	A	B	A	A	B	A	B	B	B	A	A	B	A	B	B	B	A	B	B	A	A
326	*SHIN0272	A	B	A	B	B	B	A	B	A	B	B	B	B	A	A	B	B	B	B	B	B	A	A	A	A	A	A	B	A	B	B	A	B	-	A	A	B	B	A	A	A	A	A	B	A	A	A	A
327	*SHIN0337	B	B	A	B	A	A	A	B	B	A	B	A	B	A	B	B	B	A	B	A	B	A	A	A	B	B	A	B	B	B	B	B	A	B	B	A	A	A	B	B	A	B	A	A	A	A	B	B
328	*SHIN0830	A	A	B	A	B	B	A	B	B	A	B	A	A	B	B	A	A	B	A	B	B	B	-	B	B	A	B	B	A	B	B	B	B	B	A	B	A	B	A	A	B	A	A	B	A	B	B	A
329	*SHIN1076	A	A	A	A	A	B	-	B	-	-	B	-	-	A	A	-	B	B	A	A	A	A	A	-	B	-	B	A	A	A	A	A	B	A	A	A	A	A	A	-	-	A	A	A	A	A	A	A
330	*SWU0058	B	A	A	A	A	A	A	B	B	A	A	A	A	A	A	A	A	A	A	A	A	A	A	A	A	A	A	A	A	A	A	A	A	B	A	A	A	A	A	A	A	A	A	A	A	A	A	A
331	*SWU0268	B	-	B	A	-	-	-	-	B	A	B	A	-	-	-	-	A	B	B	B	A	A	B	A	A	A	A	B	B	A	B	B	A	B	B	B	B	B	A	A	A	A	A	B	B	A	B	B
332	*SWU0320	B	B	B	A	B	B	A	B	A	B	A	A	A	B	B	B	B	B	B	B	B	B	B	B	B	A	B	B	B	B	B	B	B	B	B	B	B	B	B	A	B	A	A	B	B	B	A	A
333	*SWU0356	B	A	B	A	A	A	A	B	A	A	A	A	B	A	A	B	A	A	A	B	B	A	A	B	B	A	A	A	B	B	B	A	B	B	A	B	A	A	A	A	B	A	B	A	A	A	A	A
334	*SWU0506	A	A	B	B	A	A	A	A	B	B	B	B	A	A	A	A	B	B	B	B	A	A	A	A	B	B	A	B	A	A	A	A	A	B	B	B	A	A	A	A	A	A	B	B	A	B	A	B
335	*SWU0664	A	A	A	A	A	A	A	A	A	A	A	A	A	A	A	A	A	A	A	A	A	A	A	A	A	A	A	A	A	A	A	A	A	A	A	A	A	A	A	A	A	A	A	A	A	A	A	A
336	*SWU0738	A	B	B	A	B	A	B	B	A	A	B	B	B	B	B	B	A	A	A	B	B	B	B	A	A	B	B	A	A	B	A	A	B	A	B	A	A	B	A	B	B	B	B	A	A	B	B	B
337	*SWU10211	A	B	A	B	A	A	A	A	A	A	B	A	A	B	A	A	B	B	B	B	B	A	B	B	A	A	A	A	A	A	B	A	B	A	B	B	B	A	B	B	B	A	B	B	B	B	B	B
338	*SWU12001	-	B	B	A	B	B	A	A	A	A	A	B	A	B	A	A	-	A	B	B	B	B	A	A	B	A	B	B	A	A	A	A	B	B	A	B	B	B	B	A	B	B	A	A	A	-	B	B
339	*SWU13030	A	B	A	B	A	-	A	B	A	B	B	B	A	A	A	B	A	B	A	A	B	B	B	A	B	A	B	A	B	B	A	A	A	B	B	A	B	B	A	B	B	B	A	B	B	A	B	A
340	*SWU13100	A	A	A	B	-	B	A	B	A	A	B	B	B	A	A	B	B	B	B	A	B	B	A	A	B	B	B	A	B	B	A	B	B	B	A	A	B	B	A	B	B	B	A	-	B	A	B	B
341	*SWU13121	A	A	A	B	A	B	A	B	A	A	B	B	B	A	A	B	A	B	A	A	B	B	A	A	B	B	B	A	B	B	A	B	B	B	A	A	B	B	A	B	B	B	A	A	B	A	B	B
342	*SWU14077	B	B	B	B	A	A	A	A	B	A	B	B	B	A	B	A	-	A	A	B	B	A	B	A	B	A	A	A	A	B	A	-	B	-	A	B	B	-	A	A	B	A	B	A	A	B	A	B
343	*SWU14490	B	B	B	-	B	B	A	A	A	A	B	B	-	A	B	A	A	B	A	A	B	A	A	-	B	A	A	-	A	B	A	-	B	A	A	B	B	B	A	A	A	A	B	A	B	B	A	A
344	*SWU14514	B	B	B	-	B	B	A	A	A	A	B	B	A	A	B	A	A	A	A	B	B	A	B	A	B	A	A	A	A	B	A	-	B	-	-	B	B	B	A	A	A	A	B	B	B	-	-	A
345	*SWU14616	B	B	B	A	A	B	A	A	B	A	B	A	B	B	A	A	A	A	A	B	B	A	B	A	B	A	A	A	A	A	B	A	B	A	A	A	B	A	A	-	A	A	B	B	B	B	B	B
346	*SWU16360	B	A	A	-	B	A	A	B	B	A	B	B	A	B	B	A	B	B	A	B	B	-	B	B	B	B	B	A	A	A	B	B	B	A	B	B	B	B	A	B	B	B	-	-	A	B	B	A
347	*SWU16361	B	A	A	A	B	A	A	B	B	A	B	B	A	-	B	A	B	B	A	B	B	A	-	B	B	-	B	-	A	-	B	B	B	A	B	B	B	B	-	B	B	B	A	A	A	B	B	A
348	*SWU16370	-	A	A	B	A	A	A	B	B	A	B	A	A	A	B	B	A	-	B	A	B	A	A	A	B	A	A	B	B	B	B	B	-	B	B	A	A	A	B	B	A	B	A	A	A	A	B	B
349	*SWU16408	B	A	A	A	B	-	A	B	B	A	B	B	A	-	A	A	B	B	A	B	B	A	-	B	B	B	B	A	-	A	B	B	B	A	B	B	B	B	A	B	B	A	A	A	-	B	A	A
350	*SWU16432	-	B	A	B	B	B	B	-	A	B	A	B	A	A	B	A	B	A	B	-	B	-	A	B	B	A	A	A	A	A	B	B	B	A	-	B	B	B	B	B	-	B	B	B	-	B	B	B
351	*SWU16437	B	B	A	B	B	B	B	A	A	B	A	A	A	A	B	A	B	A	B	B	B	A	-	B	B	A	A	A	A	A	B	B	B	A	B	B	B	B	B	B	A	B	B	B	B	A	B	B
352	*SWU16493	B	A	A	B	A	A	A	B	B	A	A	B	A	A	B	A	B	A	B	A	B	B	A	A	B	A	B	A	B	B	B	A	-	-	B	A	A	B	B	B	B	B	A	A	A	A	B	A
353	*SWU16680	-	B	B	A	A	A	B	A	B	A	B	B	A	A	B	B	A	B	A	-	A	-	B	B	B	B	B	A	A	A	B	A	B	A	B	B	A	A	B	B	A	A	A	A	-	B	A	B
354	*SWU16721	A	A	A	A	A	B	A	B	A	A	A	A	A	-	B	A	B	B	A	A	-	A	B	A	B	B	A	A	A	A	A	B	A	B	B	A	A	A	-	A	A	B	B	A	A	-	-	B
355	*SWU16730	A	B	A	A	A	A	B	A	B	A	-	A	A	A	-	B	A	B	B	A	A	B	B	B	B	B	B	A	A	A	A	A	B	A	B	B	A	A	A	B	A	A	B	B	A	A	A	B
356	*SWU16732	A	B	A	A	A	A	B	A	B	A	A	A	A	A	B	B	A	B	B	A	A	B	A	B	A	B	-	A	A	A	A	A	B	A	B	B	A	A	A	B	A	A	B	B	A	A	A	B
357	*SWU16735	A	B	B	A	B	A	B	B	A	B	A	A	A	A	A	A	B	A	B	B	A	B	A	B	A	B	B	B	B	B	B	A	B	B	B	A	B	B	A	A	B	A	B	B	A	A	B	B
358	*SWU16856	B	B	B	A	A	B	A	B	B	B	B	B	B	B	A	A	A	B	A	A	A	B	B	A	B	A	B	B	A	A	A	A	B	-	B	A	A	A	B	B	A	B	A	A	B	-	A	B
359	*SWU16858	A	B	A	B	A	A	B	B	A	B	A	A	B	A	A	B	B	A	B	A	B	A	A	B	A	B	A	B	A	A	B	B	A	-	B	B	A	A	A	A	A	A	B	A	B	A	B	B
360	*SWU17197	A	B	B	A	A	B	B	B	A	B	A	B	B	A	A	B	B	A	B	A	B	B	B	A	A	B	B	A	B	A	B	B	A	A	B	A	A	A	A	B	B	B	A	A	B	A	B	A
361	*SWU17434	B	B	B	A	B	A	A	B	-	B	B	B	B	A	A	A	A	A	B	B	A	B	A	B	A	A	A	A	B	B	B	B	A	A	A	B	B	A	A	A	A	A	B	B	B	B	B	B
362	*SWU17789	A	A	B	A	B	B	A	B	B	A	B	B	A	A	A	B	A	B	B	B	B	B	A	A	A	B	B	B	A	A	B	A	A	B	B	B	B	A	A	A	B	A	A	A	B	A	A	A
363	*SWU18223	A	-	A	A	A	A	A	A	A	B	B	B	A	A	B	B	A	B	B	B	A	B	B	A	A	A	B	A	-	A	A	A	B	A	A	-	B	B	A	-	B	B	-	A	-	-	B	-
364	*SWU18366	A	-	A	A	B	A	A	A	A	A	B	A	A	B	A	B	A	A	A	B	A	A	B	B	A	A	A	B	A	A	A	A	B	-	B	A	-	-	B	A	B	A	A	B	B	B	B	B
365	*SWU18579	A	A	A	A	B	A	A	A	A	B	A	B	A	B	A	A	A	A	A	B	A	A	B	B	A	B	A	B	A	A	A	A	B	B	B	A	A	A	A	B	A	B	A	B	B	B	B	B
366	*SWU18617	A	B	-	B	-	-	B	B	B	A	A	A	A	B	A	A	A	A	A	A	B	A	B	A	B	A	A	B	B	B	B	B	B	A	A	A	B	A	A	A	A	A	B	A	A	B	A	A
367	*SWU19676	B	A	A	B	A	B	A	A	B	B	A	A	A	B	A	B	A	A	A	B	B	A	B	A	B	B	A	A	B	B	A	A	B	A	A	B	B	A	B	A	A	B	B	B	B	B	B	A
368	*SWU19895	-	B	B	-	B	B	A	B	A	B	A	-	B	B	B	B	B	-	B	A	B	A	B	A	A	B	A	B	B	B	A	A	A	A	A	A	A	A	B	A	A	A	B	A	B	A	B	B
369	*SWU19932	B	B	B	A	B	B	B	B	A	B	A	B	A	A	A	B	A	B	A	A	A	B	B	A	B	B	B	A	B	A	B	A	B	A	A	B	A	B	B	B	-	A	A	A	B	A	B	B
370	*SWU19993	A	B	B	B	A	B	A	A	A	A	A	B	A	A	A	A	B	A	B	B	A	A	A	B	B	A	A	A	B	A	A	A	A	A	A	B	B	A	A	A	A	A	B	B	B	B	B	B
371	*SWU20012	A	B	B	B	A	B	A	A	A	A	A	B	A	A	A	A	B	A	B	B	A	A	A	B	B	A	A	A	B	A	B	A	A	A	A	B	B	A	A	A	A	A	B	B	B	B	B	B
372	*SWU20027	A	B	B	B	A	A	A	A	A	A	A	B	A	B	A	A	B	A	B	B	A	A	A	B	B	A	A	A	B	A	B	A	A	A	A	B	B	A	A	A	A	A	B	B	B	B	B	B
373	*SWU20501	B	A	A	A	A	B	B	A	B	A	B	B	A	A	B	A	B	B	B	A	B	B	B	B	B	A	B	A	A	B	B	A	B	B	A	A	A	A	B	B	A	A	B	B	B	A	A	B
374	*SWU20658	B	A	A	A	B	B	B	A	A	A	B	B	B	A	B	A	A	A	A	B	A	B	A	B	A	B	B	B	B	A	A	B	B	A	A	A	A	B	A	A	A	A	A	A	B	A	B	A
375	*SWU20757a	A	A	B	A	B	A	B	B	A	A	A	B	A	B	A	B	B	A	B	A	A	B	A	A	B	A	B	B	A	A	B	A	A	A	A	A	B	B	A	B	B	B	B	B	B	A	B	B
376	*SWU20757b	B	B	A	A	B	A	B	B	B	A	B	A	A	B	B	B	A	B	A	B	B	B	A	A	B	B	B	B	A	B	B	A	B	B	A	A	B	B	A	B	B	B	B	B	B	B	A	B
377	*SWU21958	B	A	A	B	B	-	B	B	B	B	B	A	A	A	B	A	A	A	A	A	B	B	B	B	A	B	B	A	A	A	B	B	A	B	B	B	B	B	A	B	A	A	B	B	B	B	B	A
378	*TMB0327	A	B	A	B	A	A	B	B	B	A	B	B	B	A	A	B	B	A	B	A	B	A	A	A	A	B	A	B	A	A	B	B	A	-	B	B	A	A	B	B	B	A	B	A	B	A	B	B
379	*TMB0836	A	A	A	A	A	A	A	A	A	A	A	A	A	A	A	A	A	A	A	A	A	A	A	A	A	A	A	A	A	A	A	A	A	A	A	A	A	A	A	A	A	A	A	A	A	A	A	A
380	*TMB1152	-	-	-	-	-	-	-	-	-	-	-	-	-	-	-	-	-	-	-	-	-	-	-	-	-	-	-	-	-	-	-	-	-	-	-	-	-	-	-	-	-	-	-	-	-	-	-	-
381	*TMB1931	-	-	-	-	-	-	-	-	-	-	-	-	-	-	-	-	-	-	-	-	-	-	-	-	-	-	-	-	-	-	-	-	-	-	-	-	-	-	-	-	-	-	-	-	-	-	-	-
382	*TMB2904	B	A	B	A	A	A	B	B	B	B	A	B	A	A	B	A	A	A	B	B	A	A	B	B	A	A	A	B	B	B	A	B	B	A	B	A	B	A	A	B	A	B	A	B	B	A	B	B
[truncated: 132 more columns]

## Sheet: RILV trait
	E1	E1	E1	E1	E1	E2	E2	E2	E2	E2	E3	E3	E3	E3	E3
Num	SY	LY	BNP	BW	LP	SY	LY	BNP	BW	LP	SY	LY	BNP	BW	LP
1	62.2437	24.0926	16.75	4.57333	38.7612	67.9619	26.1287	24.625	4.33026	38.4435	110.25	44.192	24.1875	5.11667	40.0709
2	63.0187	24.3176	14.875	5.01167	38.6543	75.6919	26.8782	23.25	4.31667	35.5101	108.375	41.113	21	4.525	38.0393
3	59.6375	21.5592	12.6875	4.35167	36.1403	61.2556	23.7569	19.125	3.99667	38.6154	59.625	22.8674	14.0357	5.63333	38.4737
4	64.0812	24.1892	12.8125	4.97333	37.8798	50.1521	18.5843	12.5089	4.39667	37.3945	41.25	15.2973	11.3661	4.89242	38.098
5	50.95	19.598	17.375	3.94	38.4616	59.13	22.6691	25.1875	3.8425	38.0835	93.9375	37.9228	20.125	4.65	40.5397
6	62.5812	22.4524	14.5625	4.49667	35.8779	44.8569	16.3593	15.875	4.09902	36.5405	37.8571	14.1784	9.74107	4.625	37.4902
7	51.8812	18.7188	14	4.52667	35.9377	48.6944	20.7842	15.4375	4.3191	42.1079	33.5982	12.7871	8.875	5.56667	38.0271
8	52.3125	20.8635	15.9375	4.14	39.8996	67.7381	26.7015	23.5625	3.7069	39.3512	79.25	31.2325	22.625	4.05	39.5489
9	67.625	27.0827	15.5625	4.43333	40.1103	48.5938	18.6226	14.625	3.87033	38.4197	37.4375	14.92	11.25	4.39	39.9833
10	60.2563	24.0849	15.875	4.9	39.8909	71.6831	27.9062	22	4.43167	39.0057	117.5	48.9486	24.875	5.4	41.6663
11	66.0125	26.583	13.25	5.05	40.1471	44.2006	17.2923	12.9286	4.4485	39.4256	51.1875	20.2613	12.9375	5.33333	39.6839
12	56.6063	21.1311	12.0625	5.06333	37.3269	51.0544	18.8093	15.1875	4.7384	37.1965	40.075	15.4539	9.0625	5.16667	38.7071
13	60.5812	24.6715	13.5	4.84833	40.7316	59.9006	22.5226	18.4196	3.81042	36.7215	29.8125	12.2765	10.0625	4.47273	41.3333
14	35.7062	13.9864	8.625	4.26	38.974	47.5193	16.794	18.625	3.74083	35.3277	94.1875	38.6356	20.1875	4.875	41.0183
15	48.1437	17.3867	8.5	4.94333	35.1804	67.875	22.9999	19.625	4.19051	33.9016	103.188	38.7914	18.6875	4.87407	37.5824
16	70.6937	28.3705	15.125	5.17833	40.1339	60.7275	23.2207	15.5	4.94455	38.4843	70.3125	29.2582	12.6875	5.32273	41.4012
17	69.5125	25.4229	17.625	4.885	36.5681	60.9144	23.8912	19.1875	4.42308	39.1928	35.0268	13.2113	11.75	4.52701	37.8268
18	61.8187	26.0385	14.375	4.94833	42.1357	84.6556	36.4626	24.7589	4.31333	43.2289	111.25	46.9614	22.4375	5.35	42.0536
19	62.3	23.4807	13.875	4.48167	37.8386	51.4906	16.313	13.6875	3.95933	31.5609	34.7321	14.2467	10.5	6.23182	41.2491
20	45.275	17.45	16.1875	3.73	38.6122	47.1825	18.3308	17.375	3.32242	38.7461	32.25	12.9698	12.3125	4.3	40.155
21	59	22.2454	12.4375	3.81833	37.7094	26.3037	11.0409	10	3.9025	41.9717	26.9375	12.9022	9.10714	3.8125	46.8084
22	59.3625	21.5461	15.5893	4.615	36.2935	57.8131	22.0946	16.9375	4.05766	38.4532	26.3571	9.71061	9.875	3.99405	36.7251
23	49.3812	19.8842	14.1875	3.91	40.2817	53.0131	20.5952	15.8125	3.8885	38.8953	23.6964	9.12043	7.625	5.06583	39.047
24	65.5438	24.977	17.875	4.42833	37.9549	87.6006	32.7824	25.9375	3.97155	37.3568	99.375	37.561	22.9375	3.96667	37.8013
25	80.65	26.9106	15.9375	4.08833	33.3854	76.7037	26.7512	20.1875	4.65365	34.8572	84.375	33.4511	20.4375	5.63333	39.6498
26	63.9813	24.2897	16.375	4.51833	37.9932	69.3113	25.4057	19.8125	4.25732	36.6329	105.812	46.0092	21.6875	4.98333	43.4982
27	58.7812	23.4496	15.4375	3.59833	39.7825	65.7775	25.7945	20.5	3.615	39.1534	31.5	12.506	9.625	4.43376	39.5652
28	64.5125	27.0945	20.875	4.15833	42.0503	75.3828	28.5161	28.3333	4.06385	37.8636	109.5	44.0874	29.125	4.01667	40.2586
29	54.85	19.3931	14.375	4.34833	35.344	84.0269	29.5509	23.625	4.13659	35.2719	103.125	40.9577	22.125	4.96667	39.6045
30	78.2812	29.8623	17.25	4.965	38.1715	88.9544	33.1182	22.9375	4.60071	37.1561	90.4375	36.1065	20.1875	5.21667	39.9475
31	55.5375	22.1091	16.75	3.91667	39.8362	60.7555	24.4776	18	3.75227	40.199	47.6429	19.2347	13.125	4.5375	40.3236
32	48.5	18.3975	11.9375	5.09667	37.7713	53.7325	20.4998	16.5	4.51217	38.2237	23.8393	8.81002	9.3125	5.34615	36.9099
33	62.8125	24.8143	12.6875	4.76833	39.3625	54.0825	22.4581	17.3125	3.96375	41.5353	21.1429	8.10326	7.50893	5.03922	38.3152
34	59.925	24.0308	14.25	4.59667	40.1497	60.6106	24.6782	17.5	4.21036	40.7257	39.375	15.7991	14.6875	4.81652	39.8455
35	82.725	33.8674	17.4375	4.68167	40.856	81.0288	33.1677	24	4.46667	41.0603	128	53.1041	25.0625	5.38333	41.4839
36	57.0563	21.8573	12.8125	3.63583	38.2411	44.0744	18.4017	14.625	3.63077	41.9531	22.3125	8.88578	8.3125	4.16	40.1051
37	51.475	20.1288	13.1875	4.79333	39.106	64.62	23.8426	22.75	4.28167	36.8662	114.312	44.465	24.1875	5.26667	38.9129
38	77.3875	28.8278	15.875	5.09	37.1655	71.0769	26.9594	18.1875	4.68684	38.0708	77.1875	30.4636	15.375	5.56667	39.5293
39	62.0375	24.319	14.625	4.28167	39.1053	62.0812	23.7218	19.875	4.56045	38.2066	112.438	47.4624	22.375	5.68333	42.223
40	59.3125	23.8131	17.1429	4.735	40.1657	73.68	29.3666	24	4.05583	39.8655	82.6875	33.9343	20.1875	5	41.0268
41	70.2	28.2669	16.75	4.7	40.3752	79.9206	32.1289	22.0625	4.8329	40.1882	104.062	41.6529	21.5	5.43333	40.2313
42	44.2812	16.1541	11.0625	4.04	36.455	63.9788	22.5935	23.125	3.92292	35.3105	74.8125	27.9889	21.875	4.35	37.6147
43	76.6687	33.1314	16.8125	4.46167	43.1612	74.6338	32.0268	24.9375	4.245	42.8342	95.0625	42.3248	23.25	5.26667	44.6349
44	70.2812	27.3737	17.75	4.34833	38.963	51.6583	18.6142	15.1875	3.81667	36.0152	48.3929	19.3093	10.0625	5.36243	39.9219
47	61.55	23.711	9.9375	3.88167	38.2306	52.6725	21.7431	15.125	3.91287	41.2064	22.8542	9.74847	7.66964	4.63958	42.6972
48	61.775	23.9766	14.125	4.08833	38.6689	75.4781	29.9951	25.3125	4.13214	39.7283	83.5625	33.7187	20.8125	3.88333	40.3618
49	59.1938	23.0255	17.1875	3.9	38.8825	64.1238	24.8129	21.8125	3.53993	38.6313	23	9.13379	9.25	4.44815	39.6914
50	69.5563	28.9679	17.8125	4.60833	41.6468	71.9081	27.7664	22.9375	4.32733	38.6207	103.125	44.4431	20.5	5.21667	43.1391
51	48.7938	19.0274	14.5804	4.27833	38.9947	56.34	21.4836	21.6875	4.10292	37.9798	109.804	43.1536	21.3482	5	39.3265
52	58.7062	23.7577	14.125	4.565	40.3935	46.7931	18.3456	15.8125	4.23804	39.2113	24.9375	9.92392	7.9375	5.13205	39.7982
53	68.3875	25.2578	13.875	4.86697	36.827	41.62	16.1595	11.7054	4.04755	38.8378	33.8571	13.7045	8.9375	5.275	40.7111
54	65.8063	24.4893	16.375	4.72333	37.2071	83.845	31.4133	22.375	4.64833	37.5199	100.375	37.6545	21.1875	4.9	37.394
55	71.275	29.3553	19.125	4.28333	41.3243	78.5619	31.6296	24.0625	4.725	40.2277	108.188	46.5482	21.6875	5.08333	42.9481
56	46.4688	18.0151	13.375	4.93667	38.7633	53.5213	20.3777	18.125	4.34743	38.0749	120.438	47.6985	20.4375	5.51667	39.5815
57	81.6813	30.5974	18.8125	4.12	37.3149	88.775	33.5903	22.625	4.16833	37.8607	116	46.7528	20.75	4.56667	40.1802
58	58.7437	23.257	14.875	4.035	39.6112	74.6719	26.9779	27.125	3.79069	36.353	85.5625	35.5566	21.9375	4.13333	41.5366
59	54.9188	22.0922	15.9375	3.82333	40.2966	50.1358	19.4631	17.881	3.71292	38.8651	53.4375	21.8561	13.5	3.76667	40.7547
60	68.25	24.4787	12.125	4.11667	35.8512	42.2285	15.4653	16.9732	3.64688	36.6577	36.6607	13.4388	8.625	5.1	35.8451
61	57.325	20.1892	11.5625	4.725	35.3	60.1276	22.6638	18.0268	4.56732	37.7029	28.9196	10.796	8.0625	4.34148	37.3357
62	60.6277	22.8042	14	5.22007	37.5747	59.8	23.3108	18.0625	4.51255	38.9105	27.3125	10.0653	8.5	5.78889	36.6932
63	61.3687	22.4094	14.1875	4.03833	36.4582	40.9944	15.6505	17.625	3.53077	38.1501	31.5	12.2757	7.875	5.51667	38.7161
64	43.8375	16.41	13.875	3.92833	37.1058	52.0167	20.1572	19.3542	3.94594	38.7268	37.375	14.3291	11.1875	3.72333	37.8927
65	61.925	22.107	14.9375	4.66167	35.5561	63.9575	22.6385	21.0625	4.28542	35.5818	91.875	36.2123	16.375	5.03333	39.4143
66	80.6688	33.6808	18.6875	4.575	41.4911	89.1975	34.9546	25.4375	4.49667	39.3699	91.0625	38.7984	19.8125	4.85	42.6099
67	55.6063	21.007	13.375	4.24667	37.7511	41.6167	15.9558	13.5714	3.94571	38.2466	57.4375	22.4896	11.4375	4.56667	39.0778
68	53.5187	20.1033	11.75	4.50667	37.5822	40.3081	15.0527	12.875	3.96	37.0203	41.0625	16.0277	10.125	4.88333	38.906
69	61.3312	24.7792	13.125	5.01167	40.2707	57.3494	23.2584	17.4375	4.2959	40.5971	38.5	15.8514	9.75	5.26667	41.1421
70	61.5812	26.798	14.375	4.935	43.4946	64.6881	27.1535	17.4375	4.6887	41.9518	53.625	22.5592	14.375	5.0803	41.8387
71	66.0813	24.6419	14.4375	4.89	37.3399	63.4881	23.5032	18.0625	4.53021	37.2178	44.5625	17.2156	9.8125	5.37727	38.6635
72	56.0062	22.4775	16.625	4.21167	40.1299	78.7319	31.4761	24.25	4.20633	40.0019	105.812	44.6173	19.375	4.78333	42.1637
73	80.0563	32.3348	20.4375	4.41167	40.3869	78.5206	30.7373	26	4.27667	39.1532	108.5	42.587	21.3125	4.66667	39.2593
74	75.05	28.5243	17.8125	4.18333	37.9068	70.8194	27.5747	25.9375	4	38.9233	107.062	44.7138	21.0625	4.75	41.737
75	71.6937	29.1605	20.4375	4.15833	40.5855	66.9056	27.9783	23.5625	3.95167	41.9078	87.75	37.2905	21.3125	4.55	42.4887
76	45.1437	15.481	13.6875	4.2	34.3069	73.1475	25.4239	20.4375	4.58417	34.7624	127	47.2209	22.3125	4.96667	37.2016
77	53.4688	21.5375	15.3125	3.92167	40.3026	48.5413	18.9682	15.125	3.81121	39.012	32.7083	14.0928	10.625	4.9	43.1894
78	47.5438	16.6856	11.5	4.66667	34.9897	82.8744	28.1399	25.8125	4.37167	34.0236	100.75	39.4192	21.375	4.74167	39.1632
79	60.4188	23.2389	17.6875	4.39	38.451	65.5394	26.0849	21.8125	4.19375	39.8627	46.3125	18.4935	16.75	4.59074	40.1647
80	47.9375	17.7161	14.1875	4.15833	37.0592	43.0083	15.3982	11.9375	3.49333	35.9189	39.5625	15.3608	9.375	4.58333	39.0726
81	61.0554	24.6802	19	4.12667	40.4695	83.4562	32.9232	24.9375	4.07017	39.5158	76.9375	33.7058	20.125	5.4	43.7739
82	70.6188	24.6873	21.3125	4.22833	34.8898	57.1581	19.0359	17.125	4.17616	33.3054	34.8661	11.6272	8	5.25	33.0322
83	48.6875	17.9386	13.9375	4.32333	37.0378	72.4931	25.9941	21.5	4.23444	35.8669	121.75	48.4935	23.125	5.31667	39.8133
84	44.8625	15.8538	13.125	3.85167	35.3146	55.1938	21.4571	16.25	3.49167	39.0463	45.6071	18.3035	11.75	4.82157	40.0356
85	49.6	17.8912	15.125	4.47667	36.087	70.8649	26.2515	23.8375	4.27911	37.0521	105.875	43.5062	22.6875	5.43333	41.0954
86	53.175	20.4657	20.25	4.24	38.8461	75.9669	28.6268	25.75	3.76833	37.6777	96.9375	39.2589	24.25	4.46667	40.3562
87	58.6312	20.6476	12.125	4.19167	35.1848	57.9606	19.7206	16.625	4.38939	34.0249	51.25	18.5904	13.9375	4.93333	36.7433
88	57.6937	21.3431	16.75	4.27333	36.973	58.7805	22.6285	19.1458	4.12524	38.4865	25.7917	10.7106	7.875	5.28333	40.2942
89	74.0312	27.4226	16.6875	4.22167	37.0347	56.7352	22.1585	17.1071	4.35154	39.0789	24.625	9.4916	8.375	4.75	38.545
90	38.05	14.9696	10.5625	3.95	39.4374	38.977	15.1832	14.5625	3.36333	39.0301	20.2083	8.48363	7.5625	4.97895	42.2619
91	46.7	18.29	12.25	4.595	39.1508	49.3713	19.8455	13.5208	4.42833	39.9241	13.6875	6.067	4.89286	5	44.431
92	49.4875	19.4907	15.4375	4.31	39.3667	47.5881	19.5237	16.6875	4.45974	40.9985	40.375	15.9039	12.5	4.78333	39.7333
1	33.8525	12.0301	11.9464	4.01833	35.567	20.0793	7.66436	7.17857	3.47208	37.9301	26.25	10.3333	8.4375	5.06944	39.5238
2	83.1062	32.7213	20.6875	4.18167	39.4606	96.1244	39.2803	30.9375	4.035	40.8636	96.3125	39.8051	23.3125	4.23333	41.3426
3	61.975	25.2574	19.1875	4.105	40.712	74.4881	29.5	26.6875	4.49167	39.6547	116.438	50.3616	23.6875	5.31667	43.2586
4	55.7625	21.6213	16.1875	5.085	38.7742	103.815	39.7762	29.0625	4.445	38.2908	132.75	53.4337	26.4375	5.6875	40.2502
5	33.8938	13.5378	11.3125	3.985	39.9134	41.3969	16.0149	14.3125	3.5899	38.4686	28.875	11.8048	9.8125	3.84286	40.8865
6	64.6125	26.6606	16.25	4.96833	41.1912	70.3575	27.8577	22.375	4.61667	39.6004	84.9375	34.9058	18.875	4.86667	41.0959
7	74.1813	24.4628	15.8125	4.55833	32.9309	74.4363	26.1415	20.9375	4.51815	35.1254	42.5536	14.9095	11.6875	5.7	34.9589
8	63.2375	22.2942	18.75	3.93	35.209	81.2681	29.0953	24.875	4.35201	36.015	89.3125	35.4785	20.8125	5.13333	39.6171
9	47	18.0671	10.0536	3.87167	38.4337	34.8946	12.675	12.5417	3.56241	36.3649	41.3125	17.2226	12.25	5.19167	41.6851
10	38.6188	10.851	12.0625	5.00167	28.0791	66.1869	18.2013	18.375	5.46958	27.4819	30.8839	9.71519	9.0625	5.86	31.3956
11	55.6759	22.0168	16.75	4.87333	39.2184	56.4131	21.5653	19.3125	4.88964	38.1131	36	14.264	11.625	5.84242	39.4176
12	35.2563	13.115	10.6875	4.19667	37.0698	58.0212	20.0394	17.625	3.79333	34.344	75.875	29.5022	14.3125	5.45	38.8216
13	65.8875	26.3987	18.125	5.26667	39.9824	78.4519	32.7786	20.875	5.02178	41.8708	15.375	6.05002	6.73214	5.63125	39.523
14	68.6375	24.4143	18.3125	4.27667	35.6427	90.3119	32.3324	31.25	4.08767	35.7854	72.5	28.9452	17.1875	4.24405	39.8215
15	60.025	23.4965	17.1875	4.87	39.1725	78.4694	30.895	25.9375	4.345	39.3833	114	46.5065	21.5625	4.61667	40.7988
16	68.4938	27.2501	17.875	4.59333	39.6905	78.3106	29.6621	27.0625	4.21	37.873	88.4375	33.079	21.1875	5.36667	37.6081
17	61.2938	23.4442	16.875	4.70667	38.2245	73.7188	29.8211	24.7321	4.70955	40.5044	31	13.1244	10.5625	4.95833	41.8774
18	63.2687	24.0667	17.5625	4.88	38.0335	77.0588	28.355	22.0625	4.89667	36.7967	101.062	41.1527	19.5625	5.56667	40.7401
19	55.875	20.4301	13.625	4.94167	36.5975	57.3838	20.5418	17.125	4.70364	35.7767	16.6875	6.49594	6.875	5.66886	38.917
20	.	.	.	.	.	.	.	.	.	.	.	.	.	.	.
21	52.5312	19.9062	13.6875	4.20833	37.8754	29.9039	11.9636	10.8125	3.6725	39.9232	26.2679	10.8217	7.75	4.77436	40.9459
22	66.9938	23.8085	12.875	5.19167	35.5385	52.4584	20.5673	14.25	5.214	39.4988	22.9286	8.8774	6.875	5.79394	38.6964
23	39.275	14.1891	14.4375	4.94	36.2195	45.5331	15.9737	18.9375	4.32817	35.1715	96.0625	35.8301	22	5.18333	37.3002
24	57.4938	23.2624	16.25	4.77333	40.4866	83.5637	34.9643	23	4.34833	41.8395	88.875	36.9082	19.1875	5.54074	41.571
25	96.2625	36.9687	18.5625	5.57333	38.3903	91.0519	33.9533	24.75	5.11833	37.2913	83.875	35.2525	18.75	6.43333	41.9849
26	58.75	21.4345	13.375	5.00167	36.4632	78.6794	30.102	23.875	5.18421	38.193	41.375	16.2944	11.25	5.55	39.3501
27	60.55	23.0692	17.25	4.46667	38.1202	65.6525	25.6002	22.25	4.445	39.0905	69	29.1166	17.1875	4.21667	42.2087
28	53.0125	20.8412	14.4375	4.71667	39.2483	79.7444	30.9236	25.5625	4.41167	38.7575	90.5	35.5358	19.5	5.3	39.2925
29	47.0187	18.5818	14.375	4.52	39.524	72.5506	29.5617	23.0625	4.26667	40.7444	81.5625	33.2617	20.1875	5.15	40.7785
30	63.82	24.5169	17.75	4.60167	38.4704	74.365	27.0854	25.3125	4.72867	36.4905	82.9375	31.7777	19.75	5.35	38.3172
31	55.9562	22.0975	13.4375	4.155	39.5423	51.478	21.488	17.0625	4.16676	41.8466	28.3571	11.7604	10.2232	6.27692	41.3204
32	43.7313	15.7905	13.5	3.98	36.0768	79.07	26.2206	26.0625	3.91655	33.1067	94.125	39.8647	22.75	5.23333	42.3539
33	59.7438	24.2602	15.625	4.50833	40.5989	94.8244	38.0054	24.4375	4.93833	40.0261	129.938	57.5381	23.5	5.83333	44.2882
34	53.3187	18.2418	15.8125	3.69833	34.1566	62.515	21.2376	22.6875	3.97327	33.6398	81.9375	32.1338	19.1875	4.46111	39.2404
35	63.3813	25.884	16.9375	4.88	40.8169	81.5544	34.534	25.5	4.63333	42.3438	79.8125	32.6675	19.3125	5.33333	40.9371
36	55.2125	21.5193	12.25	4.27	39.0331	29.3864	11.5727	9.6875	3.48743	39.0182	17.2946	6.77826	6.125	5.98485	39.0917
37	70.5938	26.4698	16.6875	4.17833	37.506	41.3588	16.6537	13.1548	4.82605	39.9949	18.75	7.46392	5.58929	6.1	39.8449
38	48.3	19.674	15.1875	4.375	40.7448	51.2281	20.2114	21.3125	3.70238	39.4217	95.375	38.6078	21.375	5.16667	40.7292
39	40.992	15.6605	14.75	3.81333	38.5134	45.5025	16.8614	17.875	3.94929	37.0314	33.125	13.0328	10.25	4.23333	39.1493
40	42.45	15.9252	10.25	4.636	37.7789	40.5919	15.734	10.1375	4.47333	38.6596	27.875	11.1291	7.1875	5.59242	39.8286
41	56.8688	20.07	11.125	4.81333	35.2607	57.2186	23.4654	16.0357	5.19976	40.7516	42.4375	17.5056	10.6875	6.06667	41.2017
42	46.75	17.7387	16.1875	3.70833	38.5077	70.8644	26.7274	22.3125	4.13092	37.7114	111	44.6435	25.375	5.48333	40.1031
43	84.0563	34.1923	21.5625	4.08333	40.7544	98.4387	40.6875	32.625	3.79987	41.398	93.125	40.4981	25.6875	4.48333	43.4957
44	30.2437	10.9948	14.875	3.54167	36.2089	40.6233	15.2254	15.8958	3.76405	37.3513	52.5625	22.6332	15.625	4.40667	46.9553
47	51.8312	18.1373	11.625	4.285	34.7808	90.7063	29.7177	26.25	4.51826	32.7852	112.875	43.3008	20.8125	5.31667	38.2866
48	50.0938	18.2462	12.75	4.02083	36.6805	62.0937	23.1567	20.125	4.1103	37.4539	37.3125	14.582	11.875	5.73261	39.089
49	48.2563	20.2142	17.3125	4.215	41.8939	63.7787	25.2336	28.0625	3.835	39.5907	114.625	47.0408	26.0625	4.91667	41.0186
50	64.5187	24.3482	18.125	4.26667	37.8394	70.4085	25.9604	18.7411	4.17167	36.8827	52.8125	20.5643	14.75	5.28667	38.7757
51	58.3	24.0393	15.1875	4.625	41.2869	61.324	26.0774	17.1667	4.78556	42.0827	37.125	15.4193	9.125	5.51364	41.7066
52	42.4188	15.8334	12.6875	4.17667	37.3327	46.9806	17.5718	15.1964	3.30744	37.6007	25.8839	9.78193	9.3125	4.56667	37.6013
53	53.0125	20.0681	17.0625	4.465	37.8216	67.3331	23.7546	29.0625	4.18375	35.2541	123.188	48.6467	24.75	5.15	39.4796
54	60.3375	22.7309	16.625	4.27667	37.6419	76.4762	29.0786	28.75	4.18167	38.004	100	38.9453	23.5	4.66667	38.9314
55	63.1125	22.0055	16.375	4.51667	34.9013	64.5537	23.5298	18.8125	4.1202	36.4096	35.5268	13.352	10.125	4.78333	37.2899
56	55.5812	18.766	18.8125	3.41667	33.7683	56.8663	20.2602	23.8125	4.177	35.6528	95.4375	37.7354	23.75	4.55	39.5677
57	55.6312	21.155	17.8125	4.28833	38.0789	50.8156	19.6515	16.7083	4.16786	38.6737	31.625	12.6968	10.375	5.06667	40.1299
58	45.2125	17.9824	13.0625	4.225	39.6727	59.857	24.2998	18.0536	4.03524	40.5387	30.5625	12.6454	9.9375	5.16667	41.5562
59	52.9938	21.4705	15.125	4.485	40.5126	64.4656	26.2461	24.4375	4.15893	40.7383	87.125	35.7237	20.5	5.4	41.0452
60	50.5688	18.3993	12.875	4.35167	36.384	59.0425	22.0922	16.6071	4.525	37.4903	38.375	14.8287	10.875	5.35	38.8712
61	60.7188	24.3168	18.125	4.22833	40.047	81.58	29.3615	24.8125	3.80556	36.0683	90.25	37.3446	21.75	4.83333	41.4286
62	36.0312	13.6199	11.1875	3.995	37.8406	49.4004	18.256	17.4375	3.65	36.9905	49.375	19.5753	14.375	4.37727	39.6654
63	36.7875	14.0233	14.4375	3.59	38.2971	56.7513	20.714	22.3125	3.32	36.4666	77.25	31.1733	25.125	4.58333	40.3448
64	72.3625	28.1963	19.375	4.955	39.056	89.6981	37.1175	25.875	4.775	41.3812	103.562	41.4512	20.875	5.25	40.0145
65	59.7	20.2153	16.1875	4.705	34.0058	78.2825	26.6002	20.125	4.80951	33.9961	94	36.7852	18.3125	5.78333	39.1666
66	46.1688	17.1802	14.5625	3.98667	37.2084	60.5456	22.4353	24.875	3.60687	36.9923	113.312	45.2691	25.125	4.88333	39.9259
67	70.7875	26.3981	14.75	4.98	37.2824	82.8625	31.4157	25.5625	4.66833	37.9981	110.25	41.618	19.6875	5.3	37.7421
68	67.6375	26.1979	14	4.385	38.8512	65.92	25.7625	21.6071	4.70048	39.1892	44.375	17.4065	10.0625	4.94	39.2622
69	54.1437	20.072	13.75	4.16667	37.0687	79.1912	27.3557	28.125	3.35267	34.5693	90.25	37.5332	23.8125	4.41667	41.5317
70	54.275	18.5868	12.1875	4.04333	34.0144	40.3395	14.5616	13.7768	4.18167	36.3221	27.4625	10.3302	9.0625	4.7125	37.6689
71	67.4375	23.9834	14.3125	4.775	35.5662	75.8004	28.0372	19.5833	5.00641	37.043	32.3125	12.4265	8.9375	5.7	38.626
72	65.5625	24.5268	15.875	4.64	37.4341	64.6844	25.4806	20.25	4.43685	39.2574	45.1875	17.7067	13.875	5.23333	39.1731
73	53.3063	18.2876	13.875	4.43167	34.3024	78.5106	27.3662	23.125	4.59357	34.6862	91.875	34.0784	19.75	5.48333	37.0796
74	76.1	29.3486	16.125	4.62	38.5173	101.971	44.1954	28.5089	4.43667	43.316	86.6875	34.74	20.3125	5.11667	40.1176
75	41.4813	15.085	11.375	4.06833	36.3884	46.4631	18.1272	17.5	3.42667	38.9827	73.9375	30.0162	17.8125	5.38333	40.5637
76	59.25	21.3076	10.3125	4.565	36.0361	79.5662	32.6407	22.6875	4.75682	40.9669	38.375	14.7019	10.4375	5.15	37.9055
77	49.6937	19.0631	14.75	4.465	38.3684	74.0062	28.3418	23.375	4.56667	38.382	117.625	46.7923	23.375	5.31667	39.7835
78	38.8687	14.9266	11.1875	4.57667	38.3457	53.1225	20.6882	18.4375	4.4787	38.9992	75.9375	30.4384	16.75	4.91667	40.0041
79	57.0812	21.4825	15.375	4.63167	37.9331	84.0563	30.8374	24.625	3.96667	36.7672	101.562	39.8031	20.375	5.08333	39.3718
80	58.5438	23.0754	17.625	4.43333	39.3959	54.1575	22.1667	20.5625	4.2328	41.0227	40.75	17.1354	11.125	4.675	41.875
81	43.1437	16.4106	12.5	3.87333	38.0749	38.7595	15.2892	13.9018	3.69111	39.5883	19.0417	7.61894	7.125	4.62308	39.917
82	43.658	16.3924	15.375	2.94292	37.5429	46.2531	18.7094	21.4375	3.29146	39.9156	23.9643	9.66462	9.8125	4.42051	40.3099
83	59.6813	23.332	16.875	4.56667	38.9926	77.4456	32.8321	20	4.24917	42.8064	28.8	11.7658	6.8125	3.86667	40.7199
84	62.8062	26.0511	18.5	4.40333	41.478	65.5106	28.8099	25.3125	4.175	43.9151	93.75	38.0853	21.3125	4.9	40.502
85	39.975	14.3706	12.75	3.80667	35.906	62.2689	24.6406	20.5	4.24342	39.2823	128.5	50.9108	24.75	5.05	39.6099
86	60.2357	23.5794	16.375	3.86167	39.2024	58.9781	21.185	21.0625	3.45667	35.3183	91.5	38.3689	20.8125	4.13333	41.9325
87	53.9437	21.7995	18.1875	3.915	40.3113	64.4262	26.0158	24.9375	4.13833	40.4213	107.938	46.2194	21.8661	4.9	42.873
88	56.8625	22.7276	13.375	4.81667	39.9442	62.3925	27.3	18.8125	4.34743	43.7248	22.05	8.31616	7.0625	4.92857	37.4593
89	58.275	22.5482	14.3125	4.71	38.7111	67.4506	28.0651	17.8393	4.89295	41.6075	35.1875	13.4918	8.25	3.85	38.1194
90	70.9	26.2319	13.875	4.24167	36.9167	41.2971	18.0149	12.5982	4.31137	43.4907	34.125	13.3186	11.3125	4.32265	39.0196
91	47.8688	16.7617	10.3125	4.20833	35.1386	40.3706	15.0454	12.375	3.99667	37.4944	75.8125	29.4366	15.4375	5.36667	38.816
92	55.8	20.5212	18.5	4.39	37.1809	74.1238	27.6853	25.8929	4.44203	37.3266	100	42.0646	20.0625	5.35	42.046

## Sheet: RILV' trait
	E1	E1	E1	E1	E1	E2	E2	E2	E2	E2	E3	E3	E3	E3	E3
Num	SY	LY	BNP	BW	LP	SY	LY	BNP	BW	LP	SY	LY	BNP	BW	LP
1	47.9321	18.2464	13.9375	4.71333	38.8021	27.1629	25.89	15.375	37.4212	72.7013	88.1875	36.2773	19.3125	5.1	41.1667
2	92.5	35.8425	17.125	4.64833	38.8867	32.9584	24.915	16.4375	36.2415	91.3225	109.5	44.1376	21.625	4.55	40.2994
3	68.7063	26.083	13.5625	4.385	37.9312	23.6798	25.735	13.6875	34.8375	68.1856	24.6071	9.7862	5.75	4.74333	39.7787
4	60.1812	22.5353	9	4.45917	37.5305	14.2596	28.025	12.875	37.9464	38.0353	20.8393	8.55114	7.95833	4.89957	41.0428
5	32.7661	12.7845	16.375	3.98167	39.0647	23.4286	24.97	15.25	39.5852	59.2587	95.3125	39.3133	20.0625	4.86667	41.1247
6	62.5438	23.284	13.3125	3.96	37.2511	19.2969	25.92	13.5625	37.4184	51.6743	20	8.3086	5.88095	3.65556	42.4082
7	.	.	.	.	.	.	.	.	.	.	16.6339	6.64842	5.875	6.11667	40.4105
8	47.4562	18.388	16.5	4.10333	38.5318	32.1814	28.01	16.5	39.4631	81.5087	70.625	30.0434	18.1875	4.58571	42.5627
9	61.1562	23.2767	12.6875	4.06333	38.0399	23.3364	26.805	14.9732	39.1972	59.3588	35.375	13.9755	10	4.91667	39.1903
10	42.45	16.7843	14.5625	4.65833	39.5647	33.0095	27.08	14.4375	40.6308	81.2425	87.1875	36.4212	17.75	5.65	41.8848
11	70.2812	26.4519	12.375	4.345	37.7126	18.9665	24.79	12.5804	38.9041	48.775	37.3304	14.8088	7.5625	5.25119	39.6752
12	60.725	22.9437	11.375	5.06167	37.8041	25.507	24.745	14.25	41.5529	61.3631	8.66667	3.72736	2.61429	4.875	42.9891
13	58.3375	23.5327	13.5625	4.81833	40.3321	27.3623	26.315	15	42.0566	64.5438	19.1	7.59295	4.39583	5.06319	40.0215
14	49.7616	18.1188	9.5625	3.92333	36.399	17.0724	24.8	16.5	39.1289	43.7907	85	36.254	16.875	5.70128	42.5424
15	54.7062	18.8764	10.5625	3.98583	34.6234	17.9514	26.425	14.1875	34.498	52.1538	77.1875	29.1698	14.3125	5.51667	37.8005
16	46.0938	17.6123	14.9375	4.14833	38.1845	25.8957	27.635	15.5	38.4335	67.3854	14.1667	6.00548	4.25	5.56818	41.9178
17	67.8375	24.8929	15.25	4.26	36.7698	19.2797	25.64	11.625	34.309	56.4256	13.0286	5.48403	4.25893	5.16667	42.0168
18	60.0812	25.5013	16.3125	5.19667	42.4696	26.6746	27.44	14.5625	40.3578	66.0831	127.188	55.4886	21.625	5.35	43.6321
19	74.3312	27.2949	16.8125	4.245	36.6395	19.2883	26.045	14.95	37.2565	51.6256	19.5	7.95312	4.625	5.96923	40.7986
20	44.125	16.6086	12.8125	3.51733	37.5902	11.3549	25.085	12.6667	39.0435	29.0781	15.4792	6.33557	4.71429	4.5	40.9365
21	67.975	25.0575	13.5625	3.965	36.8639	19.5584	30.27	12.0804	37.5133	51.8189	9.1875	3.46577	2.45833	4.625	37.7976
22	51.5438	17.5611	12.375	4.37167	33.9454	18.63	28.785	14.6071	36.5576	50.6338	17.2381	6.51786	4.4375	3.75	38.6905
23	65.0437	24.491	13.25	4.15167	37.5464	18.7327	27.29	12.5893	38.6663	48.1528	26.1875	10.6905	6.5	5.20667	40.7849
24	47.5375	16.7826	20.5625	4.535	35.8038	28.2957	27.84	14.875	36.7523	77.6569	78.9375	30.5806	22.4375	4.02333	38.6492
25	67.65	22.8651	13.1875	4.29	33.7652	29.8465	26.675	16.125	35.0711	85.0444	70.875	28.8629	19.625	5.27899	40.8065
26	34.2687	12.2657	13.5	3.96833	35.7846	26.4164	25.33	14.5	38.2491	68.8144	99.125	44.11	21.5625	5.01667	44.4631
27	52.7188	21.3285	14.8125	3.68667	40.472	23.3828	26.485	15.75	38.4685	60.7806	13.3429	5.67981	4.4375	4.81897	42.692
28	43.0125	17.5102	19.25	4.63	40.7167	27.5477	27.2	16.3125	38.6709	71	104.125	42.4447	27	4.46515	40.7505
29	56.7125	20.1351	15.4375	4.225	35.5472	24.9081	26.71	12.75	36.1874	68.9513	82.4375	33.6285	17.1875	5.06667	40.7903
30	44.7875	16.0548	14.9375	4.96167	35.8416	26.4241	27.805	14.875	36.6603	72.0919	89.25	35.8046	18.4375	4.83333	40.0476
31	64.8625	26.3998	17.375	4.31167	40.7051	26.114	27.115	15.5625	41.0707	63.5569	33.375	13.9358	9	5.27576	41.8299
32	60.2938	20.7532	10.75	4.56833	34.3496	23.9251	25.685	13.8125	35.9286	66.6669	35.6875	13.0054	8.8125	5.48551	36.4995
33	56.6875	21.3547	12.5	3.77167	37.7362	18.0419	27.29	13.1875	40.521	44.5088	14.7125	5.67706	4.97917	4.98333	37.6685
34	53.8688	21.2944	16.0625	4.20667	39.1513	22.8105	29.27	13.4375	38.9484	58.7055	43.375	17.0622	8.75	5.23684	39.3544
35	53.95	21.6759	17.25	4.80333	40.1321	31.427	26.935	15.875	39.4373	79.67	99	40.8943	20.5625	5.2	41.3406
36	69.4625	24.9934	10.625	3.38	36.0199	22.1133	26.255	15.5804	40.4637	54.4771	21.1667	8.96104	4.8625	5.8375	42.3831
37	61.9312	23.2955	17.875	4.33667	37.7137	29.2347	25.805	15.375	38.6002	75.8662	105	40.5353	20.6875	4.88333	38.5836
38	63.3687	22.3979	12.3125	4.98667	35.2119	28.6567	28.13	15.125	37.6017	76.2919	23.6875	9.30546	6	5.51364	39.5402
39	45.1187	16.995	13.5	4.3	37.5721	25.7358	26.04	16.125	38.0847	67.5838	107.188	45.1699	22.5625	5.21296	42.065
40	44.5562	17.6955	15.875	4.36167	39.5747	32.9319	30.435	16.375	40.6541	81.0506	101.312	41.3622	21.75	4.68939	40.8448
41	66.8893	27.1006	19	4.65	40.6198	30.196	27.57	15.125	40.7682	74.0731	104.188	42.0509	18.1875	5.7	40.3683
42	63.375	22.7246	13.75	3.81333	36.0652	22.196	27.175	15.625	37.5944	59.0025	78.375	30.2065	19.75	4.87681	38.5607
43	64.0687	25.2999	20.25	4.29333	39.409	35.4307	26.91	15	42.9059	82.7731	84.75	37.3766	21.1875	5.4	44.1302
44	66.2938	22.6826	15.1786	3.91167	34.4819	23.6858	27.775	16.125	36.7809	64.6256	21.4554	8.74823	4.72321	5.21667	40.7002
47	59.55	23.3805	10.0625	4.08	39.2597	22.9437	24.93	15.6875	37.7592	60.6581	13.0476	5.74716	3.10417	5.41667	44.0341
48	32.925	12.7165	16.125	3.80833	38.7479	27.4598	25.985	15.75	37.294	73.5094	86.125	35.9662	20.5	3.71667	41.7177
49	68.0375	25.5244	17.9375	3.37833	37.4983	20.4866	28.885	14.1875	39.4884	51.7371	12.7679	5.1792	3.8125	4.83333	40.5882
50	55.3625	22.5002	18.375	4.265	40.7446	27.3017	26.9	14.5625	40.1397	68.0406	95.125	41.4453	18.8125	4.61667	43.6698
51	64.175	23.2183	15.75	3.785	36.2516	26.7706	27.085	16.0625	37.9878	70.1359	80.875	32.3476	15.625	4.56917	39.7915
52	61.0375	22.3626	15	4.26167	36.7691	20.2902	25.92	15.7054	35.1248	57.9719	10.1	4.09973	2.42857	5.52083	40.3557
53	54.0625	18.9065	10.6875	4.49833	34.7497	13.5887	28.895	13.625	37.6076	36.0833	22.25	9.71717	4.1875	6.675	43.4343
54	42.7313	14.4327	14.0625	4.73333	33.9614	33.5664	30.38	16.5625	37.9961	88.335	80.75	30.9864	18.875	5.35417	38.4189
55	54.4562	21.4475	18.0625	4.65167	39.3838	31.6173	26.56	15.125	40.0218	79.0144	112.062	47.5878	22	4.86667	42.4649
56	58.7625	22.378	12.875	4.89167	37.7802	22.5992	27.1	14.625	37.8038	59.9106	88.625	36.1044	18.0625	5.63333	40.8368
57	53.8687	20.6282	17.25	4.40667	38.2231	32.6339	25.18	15.9375	38.9592	83.4131	97.125	39.4316	20.375	4.59333	40.4554
58	55.8312	21.8478	18.0625	4.23833	39.1228	26.3094	25.17	13.8482	38.5614	68.3506	82.25	35.9074	21.875	4.63333	43.8177
59	53.45	20.2621	16.1875	4.085	37.8072	18.3086	25.855	13.9375	39.557	46.3775	35.8839	14.8775	12.3125	4.29762	40.9677
60	59.1187	20.0763	13	4.315	33.8548	14.0032	28.005	14.0357	36.9735	37.871	11.9048	4.75697	3.14583	5.5641	40.3065
61	72.2375	27.0642	16.3125	4.46833	37.2062	19.7298	25.37	14.125	35.9491	54.7694	10.5238	3.92045	3.20833	5.75	37.4788
62	79.0687	30.1896	17	5.01833	38.1846	24.0375	29.165	13.5357	42.4958	56.5575	8.7	5	3.79464	6	20.8333
63	74.8188	26.1287	12.375	3.68333	35.045	14.264	29.185	14.4375	38.5948	36.9975	6.83333	2.64375	3.125	4.5	38.75
64	32.225	11.5287	14.8304	3.65333	35.5582	24.9256	29.26	15.8125	39.0247	63.8912	19.1071	7.85832	7.875	4.40476	40.9688
65	63.5375	22.1174	16.625	4.24333	34.7524	25.7919	25.45	14.1071	35.5472	72.5798	90.1875	35.2717	18.6875	4.67029	39.1465
66	51.375	21.0199	18.4375	4.775	41.064	38.2281	28.05	15.6875	40.515	94.3781	87.5	37.6385	21.25	4.52407	42.9239
67	59.8937	22.2098	10.125	4.43333	37.214	18.2054	26.625	13.7232	37.1597	49.0812	23.2917	8.75	5.875	5.55556	21
68	43.75	15.2664	10.6875	4.28	34.9796	13.5577	25.425	14.5625	38.6106	35.0987	13.3333	5.04274	3.89583	5.5	37.7493
69	.	.	.	.	.	.	.	.	.	.	11.0208	4.72869	5.625	5.15714	42.9891
70	61.1437	25.7957	17.75	5.50667	42.1675	25.1902	28.135	15.375	39.2985	64.0413	48.75	20.9393	10.4167	6.24451	42.9239
71	67.6125	24.4587	18.4375	4.84	36.274	18.8175	30.425	13.0804	36.5458	50.9881	22.6458	8.87442	11.3482	6.0875	38.9022
72	73.6625	27.9077	20.3125	4.35833	37.7613	21.0544	27.66	11.2589	37.1273	56.8371	98.3125	40.1411	20.8125	4.73333	40.8484
73	65.0375	25.1051	19.125	4.42	38.5275	32.3617	27.97	14.6042	36.6823	87.8864	97.5625	38.2109	22.6875	4.38333	39.1703
74	71.6	25.8747	20.3125	4.01833	36.2398	29.1203	24.66	15.875	38.2372	76.245	98.875	40.7021	19.3125	4.6	41.2766
75	47.2	19.0396	20.75	4.055	40.6569	22.9944	28.055	15.75	36.5108	62.9788	76.375	33.1065	17.4375	4.5	43.3242
76	53.2313	16.7192	14.5625	4.14633	31.4143	21.6242	29.7	15.4107	34.8098	62.2652	93.625	35.654	18.1875	4.86667	38.0519
77	47.1688	17.6159	16.25	3.41833	37.3474						19.8167	8.48946	3.5	4.71667	42.7846
78	69.9125	24.4509	15.8125	4.41	35.009	23.2027	24.87	15.5	36.4949	63.6775	93.6875	37.9179	21	4.68333	40.2713
79	47.3625	18.3379	19.6875	3.97833	38.7358	25.5863	26.53	14.6875	39.8588	64.3019	22.4732	8.97046	8.5	4.52609	39.9798
80	48.8438	16.3662	12.0625	3.75083	33.4633	.	.	.	.	.	.	.	.	.	.
81	44.1937	17.3746	18.125	4.605	39.3446	27.7922	24.895	16.6875	36.8067	75.326	72	31.0881	15.9375	4.88889	43.2894
82	68.9375	22.4079	12.9375	4.735	32.4747	31.1121	26.315	16	39.626	78.5212	18.2411	6.62969	5.375	4.4	36.25
83	44.9563	15.7885	16.1875	4.94667	35.1415	28.6057	25.905	14.8125	40.3617	70.7894	117.875	45.953	22.0625	5.13333	38.9379
84	60.275	21.7807	15.3125	3.91	36.0512	23.8283	24.775	14.875	40.8913	58.2062	40.375	16.1097	9.4375	4.8	39.9275
85	49.383	16.3885	20	4.725	33.0232	29.9478	25.21	16.0625	37.8402	79.0394	87.75	37.1238	19	5.5	42.4162
86	60.0929	23.4047	17.5625	4.41667	38.9442	26.5598	26.1	15.4375	38.1942	69.5387	103.312	42.2044	22.1875	5.03333	40.4433
87	62.0625	21.5469	13.3125	4.12667	35.08	20.1398	27.05	14.9375	34.8422	57.6014	26.325	9.66398	6.55357	5.1125	36.7214
88	74.1063	27.4024	17	4.7	36.9789	13.4576	25.45	14.8036	39.86	34.1603	14.7714	6.20662	4.39286	4.74242	42.1833
89	47.0562	17.0815	17.4375	4.20333	36.3678	21.1806	25.54	14.375	39.6944	53.325	13.1	5.6	2.64286	5	20
90	62.7313	23.5486	12.4375	3.49833	37.542	14.3416	25.97	12.6875	39.1337	36.3306	20.0268	8.26121	5.125	4.80556	40.7921
91	42.6125	16.2661	13.75	4.64833	38.183	13.1283	27.415	11.4375	40.4411	32.35	14.6667	6.44038	3.58333	5.23333	44.417
92	65.9313	26.012	16.0625	4.41333	39.5738	23.5718	27.91	13.625	41.3683	57.0729	28.631	11.5034	8.875	5.52821	40.2597
1	96.2018	34.6166	6.8875	3.75667	35.984						15.1071	5.90179	4.4375	4.62626	39.1098
2	83.4875	31.7528	23.1875	3.97667	38.0442	41.0269	27.305	16.1875	37.8302	108.34	90.8125	37.2927	24.25	4.38333	41.065
3	88.6161	35.0708	21.3125	4.33333	39.5761	31.2293	26.91	15.1875	39.9814	77.9269	121.75	54.2556	26.875	4.9	44.5784
4	58.7313	23.5425	19.375	4.86	40.0502	27.85	25.89	15.1875	36.6407	75.8775	106.438	43.4153	26.5	5.06667	40.7895
5	63.45	25.7192	12.6875	3.595	40.5129	16.4347	25.465	14.8393	40.0274	41.0363	17.0714	7.21061	8.09821	4.80952	42.1099
6	66.7473	25.5039	18.125	4.395	38.1376	25.5815	26.905	15.375	37.7165	67.8662	61.4375	24.7325	12.75	4.9125	40.5606
7	58.1937	19.3578	17.9375	4.215	33.2124	22.4203	28.33	13.4375	34.7509	64.6312	40.4375	14.5446	8.9375	5.26667	36.0626
8	57.5125	21.0331	16.1875	3.68333	36.5898	27.7141	27.3	14.625	37.0224	74.815	86.8125	35.1846	20.125	4.85	40.5674
9	48.575	18.8121	5.375	3.577	38.7543	18.7781	27.475	12.3	39.2357	48.4804	30.75	12.9384	8.125	4.76667	41.9216
10	65.9938	17.9683	13.25	4.085	27.3038	14.0575	26.045	15.375	27.3233	50.8962	33.8661	10.7752	7.3125	5.82083	31.8534
11	40.4813	15.9974	15.8125	4.45333	39.5162	21.0826	27.465	15.4375	39.2585	53.7787	31.1875	12.4022	8.5625	5.02692	39.8771
12	60.0938	19.1564	12.8125	4.12	31.8696						71.375	28.6749	16.25	5.1	40.1914
13	42.675	17.6738	17.625	5.625	41.8546	24.0876	28.245	14.6875	39.5378	60.8669	32.2708	13.4462	9.29167	5.46923	41.6667
14	78.75	27.0708	22.5625	4.40167	34.3706	23.1367	27.84	14.3125	35.2096	65.7494	93.0625	37.9485	20.0625	4.61667	40.7631
15	44.0375	17.4093	18.0625	4.66667	39.539	36.2309	26.54	15.1875	38.7874	93.4193	110.5	47.3242	21.625	5.33333	42.81
16	72.5527	27.2161	18.625	4.345	37.5088	27.3558	24.885	15.75	38.7462	70.9231	114.188	47.3914	22.8661	5.4	41.3285
17	70.0062	26.2145	20.6875	4.82333	37.4586	27.3456	27.02	14.4375	39.2071	69.4823	25.875	10.4349	9.875	4.8	40.2077
18	64.1813	25.3484	15.9375	4.755	39.4982	19.644	25.77	14.625	35.1678	55.9103	89.3571	36.7743	15.9375	5.51667	40.9945
19	59.8438	21.6883	15.9375	4.86833	36.4208	14.7014	27.54	16.1875	40.056	36.7006	6.32143	2.44931	2.625	5.84286	38.7626
20	.	.	.	.	.	.	.	.	.	.	.	.	.	.	.
21	48.6813	19.4725	11.8125	4.15	39.9976	14.0311	25.005	14.6786	40.0285	34.7825	20.5875	8.57931	6.5	5.29121	41.6634
22	45.8625	16.2723	13.5625	5.175	35.6283	25.5136	28.63	14.9375	37.0751	68.7862	29.3375	11.3176	7.825	6.02083	38.6472
23	58.8688	21.4128	15.875	4.60833	36.3337	18.824	29.34	13.5208	36.973	50.6244	91.125	35.4096	20.5	5.3	38.6748
24	55.5875	22.5079	15.6875	4.695	40.5094	30.2878	27.315	14.625	41.7071	72.6269	79.3125	33.2424	16.1875	5.4	42.0101
25	73.1562	28.2283	16.5	5.74	38.5661	36.5566	28.265	14.25	39.7802	91.8856	95.75	41.8111	18.875	5.53333	43.6726
26	85.2562	30.2973	15.3125	4.84833	35.5603	29.332	26	14.1875	38.1914	76.57	40.5	16.1373	8.80357	6.33333	39.9934
27	81.5875	30.1348	19.25	4.825	37.343	27.1786	29.74	14.625	38.2287	71.2206	76.125	32.5497	17.25	5.86061	42.7613
28	68.2375	26.3459	16.875	4.85	38.6334	32.4463	27.55	14.875	41.1481	78.8906	93.5625	36.0745	19	5.1	38.5606
29	53.8625	21.3852	19.1875	4.67333	39.6872	34.2414	27.515	15.25	41.8035	81.9131	83.9375	33.0821	20.4375	4.16667	39.3879
30	52.1188	19.961	15.375	4.96167	35.1812	27.8425	26.48	15.625	38.978	71.3869	74.0625	27.4692	17.8125	4.95	37.0491
31	68.3375	26.5699	15.5625	4.30833	38.8745	24.3909	28.735	14.625	40.2715	60.6125	14.8214	6.11595	4.97917	4.7675	40.9302
32	47.9813	17.653	14.875	3.97	36.9596	23.6131	22.845	14.875	34.2707	68.6644	119.062	51.5254	24.1875	5.08333	43.2792
33	63.025	24.7745	14.625	4.85167	39.2255	38.0013	25.435	15.5	41.2803	92.26	122.875	52.8968	21.0625	5.83333	43.1394
34	60.2812	19.6642	12	3.68667	32.7417	17.8063	25.115	14.125	34.6517	50.8044	97.0625	36.1653	21.125	4.58077	37.2524
35	68.6125	27.7263	16.5625	4.88167	40.4226	28.4892	26.78	15.375	40.886	69.8744	105.312	44.1906	19.0625	5.43333	42.0024
36	92.0687	35.0144	12.25	4.38333	38.0261	8.19879	27.67	12.525	40.7182	20.103	11.8333	4.82642	3.4375	5.9375	40.7447
37	75.983	28.101	14.8125	4.68833	36.7748	19.3329	26.905	15.5	37.4571	51.8992	7.83333	3.06672	1.9125	5.61538	39.2974
38	42.1875	16.0008	11.1875	3.92	37.9512	10.905	26.42	14.2143	36.3999	30.0023	81.625	34.6508	17.75	4.65	42.649
39	55.2	19.413	15.375	4.195	35.1681	19.7548	26.17	14.3571	38.3378	52.0513	17.8571	7.19286	8.1875	4.00476	40.2381
40	47.0312	17.434	7.21429	4.29333	37.0174	15.8968	26.545	14	38.8603	40.88	35.125	14.4341	4.29464	3.35913	40.4349
41	74.6857	26.8458	15.3125	5.2	35.0589	18.4929	28.195	14.0625	37.5712	49.5776	35.6161	14.5359	10	6.85625	40.5227
42	41.2313	14.47	12.9375	4.35833	35.0703	22.7033	27.71	14.9375	36.1604	62.5413	105.312	42.4678	19.875	5.25	40.3302
43	50.9688	20.0126	19.1875	3.84833	39.2907	40.6124	26.1	15.8125	43.0677	94.0619	101.375	44.634	23.3125	4.63333	43.8512
44	53.3875	18.5068	11.1875	3.12333	34.6442	19.0841	25.24	14.4167	37.678	50.4469	40.8571	15.9783	12.125	4.70455	39.1165
47	49.6437	16.6999	11.875	4.057	33.5279	24.8732	30.045	16.625	36.663	67.4769	99.25	37.9892	17.6875	5.18333	38.2492
48	42.3232	17.1162	11.25	4.14833	40.4459	21.4282	26.73	15.875	38.9898	54.9725	62.75	26.1289	12.4375	4.51232	41.6554
49	58.5562	23.9884	17.75	4.74333	40.9829	24.5806	25.36	16	38.8443	63.2638	103.625	43.4094	23.6875	4.25	41.9817
50	68.7375	25.7116	13.6875	4.47167	37.4674	21.4935	25.34	15.875	37.5275	57.2537	21	9.1746	6.125	4.69048	43.6508
51	65.9437	26.4516	16.5625	4.46667	40.0623	23.8061	28.39	14.4571	22.2492	54.5529	20.0893	8.37741	6.6875	5.44048	41.5927
52	60.3652	21.0785	14.5	4.26667	35	13.0294	29.45	15.125	36.2155	35.8984	19.1875	7.29009	7.46429	3.97619	38.0808
53	61.475	21.9778	16.8125	4.29833	35.7474	24.1009	26.295	14.6875	39.9869	60.2306	108.375	43.3791	22.875	5.2	40.0584
54	54.7375	20.3718	16	4.58	37.3193	27.0166	26.145	16.5625	37.5481	71.8828	74.6875	30.2793	17.875	4.74583	40.5674
55	65.5938	22.6693	17.0625	4.47467	34.5381	20.9126	28.87	14.5625	36.8759	56.5975	15.6	6.07231	6.0625	3.81871	39.4241
56	48.4938	16.0548	15.875	3.375	33.0353	21.7644	28.385	16.0625	37.3078	58.1637	79	31.3183	21.5	4.38333	39.8824
57	57.0625	21.1395	11.3125	4.38	36.9674	26.0439	28.395	16.1071	41.5367	62.7493	15.4167	6.59189	5.6875	5.76667	42.7769
58	47.3125	18.7785	12.375	3.95	39.4295	24.6141	27.735	13.5357	41.2903	59.4369	9.22857	3.84935	3.07143	3.90476	41.8831
59	57.7188	22.422	16.875	4.81667	38.7467	21.5519	28.06	13.5357	38.7683	55.6136	76.1875	31.8536	20.25	5.3	41.821
60	58.6027	21.2083	10.0625	4.245	36.196	17.8786	26.99	15.1875	37.7305	47.3494	8.65	3.43317	4.0375	4.83333	39.6635
61	60.0187	23.7573	18.875	4.29167	39.6403	27.1878	28.24	14.375	38.2913	70.8681	79.4375	33.5332	19.375	4.7	42.2146
62	67.25	23.5779	9.75	3.34333	34.9777	12.3051	28.7	14.75	37.4883	32.8153	16.375	6.53084	6.33036	4.76339	39.8268
63	42.3438	15.3083	10.625	3.13	36.2683	15.3296	24.21	14.625	35.9371	42.5731	80.8125	32.4198	23.8125	3.975	40.1566
64	26.0312	10.3523	18.9375	5.045	40.0462	31.3718	26.42	15.25	39.2228	80.3472	97.375	39.434	21.5625	4.75	40.6811
65	57.1688	19.3724	15.875	5.10667	33.8018	21.7056	27.555	15.625	33.356	65.0619	94.0625	37.0649	19.75	5.66667	39.3883
66	47.0205	17.7048	18.25	3.89167	37.5927	20.8343	23.92	15.0625	36.1166	57.6154	99.75	40.7064	22.25	4.36667	40.855
67	53.475	19.569	15.8125	4.62333	36.588	29.8982	28.105	15.375	35.5191	84.0794	90.375	34.2105	18.25	5.15	37.8433
68	63.9937	23.3493	15.375	4.58833	36.3412	21.1399	26.02	13.6875	39.539	53.4993	27.0208	10.8172	7.80357	6.80952	40.3409
69	52.8375	18.1608	14.5625	4.035	34.2433	.	.	.	.	.	101.75	41.6866	26.6875	4.43333	40.993
70	51.15	16.0144	11.2321	4.68333	31.5517	11.1953	27.805	15.25	33.32	33.4831	9.48571	3.72624	4.29464	5.64583	39.4771
71	74.2982	25.1955	15.625	4.925	33.883	19.1455	25.485	14.9821	36.9883	51.7355	14.6857	7.76119	3.91071	5.15385	20.8955
72	55	19.9365	16.0625	5.06667	36.2984	29.6114	29.045	14.1161	39.4791	74.9931	28.25	11.5869	7.125	5.9	41.092
73	51.525	16.1444	10.3125	4.79933	31.3315	19.5914	28.275	15.625	32.6562	60.0129	72.75	27.1589	16.375	5.03772	37.2681
74	27.2812	10.7785	20.875	4.78	39.3064	30.7735	27.295	15.25	37.836	81.3181	85.625	34.3958	19.25	5.15	40.1733
75	60.5348	21.9115	11.5	4.315	35.7688	18.324	26.425	14.25	37.4863	48.3013	39.875	16.7869	8.375	5.23158	41.7949
76	69.1125	26.1361	13.5625	4.4175	37.8033	25.9349	29.42	13.375	41.3034	62.8415	18.5	10	5.3125	4.80769	20
77	56.7562	20.5864	16.25	4.725	36.266	26.2732	26.86	15.6875	34.9375	75.0375	105.375	42.9527	20.875	5.51667	40.7803
78	59.6063	20.41	10.5625	3.725	34.3338	18.9699	28.89	15.1875	36.9219	51.3931	82.75	33.5757	17.3125	5	40.6561
79	66.6	23.7455	16.0625	4.06833	35.733	29.1823	25.135	15.375	35.9901	80.915	118.062	47.0427	21.0625	4.43333	39.8586
80	73.675	27.3656	10.6875	3.48667	37.0386	22.2976	26.42	13.6875	39.2464	56.5988	21.6333	9.08594	3.72619	5.10714	41.9503
81	51.0312	18.4237	14.25	3.72833	35.9349	15.7923	25.165	12.625	37.2253	42.795	27.5	11.3902	6.625	4.67647	40.9459
82	33.9187	12.9527	12.6875	3.35667	37.6403	18.5625	24.355	12.75	37.1959	49.815	20.5375	8.88716	5.9625	4.8869	43.3778
83	63.4188	23.9293	15	4.64333	37.808	26.2153	27.975	13.75	39.7298	65.9688	14.625	5.51403	3.04167	4.86538	37.6362
84	44.4313	17.3469	17.8125	4.47833	39.0451	32.8696	26.325	15.0625	36.92	89.0251	66.5625	26.4283	17.8125	4.46667	39.766
85	65.775	22.6617	13.9375	4.67833	34.4506	27.3891	29.63	15.8125	35.624	76.8438	146.312	59.435	26.0625	5.25	40.6353
86	65.6354	23.3949	16.8125	3.74167	35.5677	25.1131	26.9	15	39.2414	64.035	106.438	45.3463	23.4375	4.06667	42.6075
87	70.2313	26.3684	17.3125	4.325	37.5623	22.2544	25.175	15.5625	37.3535	59.5706	91.125	38.527	17.4375	4.76667	42.3013
88	53.8062	21.377	16.3125	4.73167	39.7052	20.3548	26.425	13.4107	39.0506	52.2915	39.5	14.6296	6.375	5.07143	38.5185
89	63.5625	25.3968	16.875	4.73167	40.0112	25.0038	26.645	12.8125	40.5004	61.9919	12.5	4.77607	2.77083	5.25	38.0987
90	69.4634	26.8399	15	4.59333	38.6084	20.9214	27.255	13.25	40.3294	51.8019	18.0833	7.35517	4.4	5.13636	40.6897
91	46.3125	16.674	9.9375	4.22667	36.2721	14.3084	25.225	13.9375	36.6262	39.0675	60.5625	24.5869	16.1875	5.64524	40.5706
92	17.783	6.71291	16.125	4.28667	37.8333	27.8662	24.285	14.9375	38.5814	72.2244	86.1875	37.1238	21.4375	5.2	42.9399

## Sheet: BCV trait
	E1	E1	E1	E1	E1	E2	E2	E2	E2	E2	E3	E3	E3	E3	E3
Num	SY	LY	BNP	BW	LP	SY	LY	BNP	BW	LP	SY	LY	BNP	BW	LP
1	49.7062	18.4886	17.875	4.92	37.4368	99.9819	37.3868	28.375	4.725	37.4057	99.375	40.821	20.125	4.95	41.0844
2	61.3438	22.6726	19.0625	5.21	36.9969	103.887	36.989	29.3125	5.02167	35.6235	111.062	46.0306	20.5	5.18333	41.4487
3	56.1313	24.2344	16.125	4.57333	43.9899	89.7288	33.505	24.8125	4.99467	37.3694	115.625	47.8316	18.3125	5.11667	41.318
4	63.3937	23.8928	14.6875	4.61167	37.6879	72.7081	27.3433	20.1875	4.54385	37.6584	113.688	48.7694	21.6875	5.28333	42.9061
5	62.75	23.6978	16.8125	4.33667	37.8274	102.165	40.6866	28.4375	4.82333	39.7495	105.875	48.1596	22.625	4.88333	44.915
6	61.975	22.2505	16.3125	4.55333	35.9009	80.6962	29.0565	24.625	4.62667	35.9687	121.5	53.7873	21.75	4.83958	41.6149
7	.	.	.	.	.	.	.	.	.	.	96.3125	41.6209	17.375	5.1	41.8301
8	55.6375	21.4465	18.0625	4.60167	38.5352	99.915	37.7862	28.4375	4.70167	37.8234	99.0625	41.0159	20.3125	4.75	41.3929
9	86.7688	33.9131	15.5	4.57	39.0906	93.8738	36.8512	27.9375	4.28167	39.1521	92.9375	38.1303	18.125	5.38333	40.8814
10	61.4188	22.7627	12.125	5.28833	37.0621	95.3562	36.593	28.25	4.32333	38.3564	88.4375	36.24	16.875	5.23333	41.0828
11	66.65	25.8786	18.6875	4.42833	38.8429	76.7237	29.871	23.625	4.47895	38.7867	91.0625	38.0726	15.6875	5.01667	41.8587
12	65.5375	24.5672	17.25	5.05167	37.4656	83.2412	32.7956	24.6786	4.79537	39.2405	102.562	41.5047	20.0625	5.3197	40.5654
13	59.55	23.5179	13.9375	4.47833	39.4896	90.595	35.4291	25.25	4.66978	39.1559	98.25	41.3255	17.8125	5.26667	42.0913
14	37.575	14.0218	14.625	4.7	37.3035	88.3488	34.5092	23.4375	5.41778	38.9844	102.875	42.1421	18.4375	5.5	40.884
15	53.6937	19.3923	15	4.97167	36.1303	82.6062	30.6497	21	4.77837	37.0825	92.8125	38.1056	17.25	5.15	41.0672
16	48.9062	17.8845	17.1875	4.825	36.8521	87.9206	32.7787	25.1875	5.03458	37.2815	98.75	41.6963	19.375	4.89545	42.2664
17	55.5	21.0581	18.5	4.91833	37.9839	94.0325	34.3686	30.5	4.52833	36.5995	110.5	45.1886	20.875	5.5	40.8964
18	71.3937	27.7861	17	5.08	38.8002	98.6919	38.192	26.4375	4.82955	38.6196	112.5	47.6889	17.5	5.46667	42.3381
19	53.5062	19.98	17	5.17833	37.3357	78.1012	28.0899	25	4.53288	35.931	94.5625	39.5122	18.0625	5.11667	41.6773
20	37.5938	13.6665	17.875	4.40333	36.0523	83.6737	31.6875	26.6875	4.18113	37.9542	107.125	44.4566	19.625	5.01667	41.5276
21	69.15	25.1522	15.9375	4.74667	36.5061	82.3081	31.3552	23.5625	4.55454	38.216	94.75	38.4651	18.375	4.43768	40.5955
22	52.2313	18.4586	13.25	4.54333	35.3957	92.9463	35.0365	27.0625	4.59336	37.6771	117.312	47.0813	22.875	4.86667	40.1048
23	52.2125	19.5053	17.5625	5.26	37.3575	95.6769	35.5975	27.0625	4.65012	37.3191	104.125	43.4391	22	5.23333	41.7194
24	74.6062	27.0234	20.125	4.26333	36.3167	89.4343	32.5494	27	4.24321	36.4306	100.875	40.7941	24.375	4.86667	40.3998
25	55.7375	18.4222	18.3125	4.60833	32.93	93.2738	35.4303	25.75	5.14167	37.9645	101.375	41.0746	20.25	5.03333	40.7117
26	44.3625	16.6884	16.6875	4.795	37.6493	107.162	39.4671	27.75	4.57814	36.9985	108.938	47.2814	22.5	5.03333	43.3749
27	42.0187	15.7611	15.4375	4.675	37.522	91.3631	34.5957	28.25	4.42062	37.8715	107.688	46.3741	22.5	5.41667	43.0773
28	60.175	23.5302	19.875	4.555	39.1746	85.2125	31.8906	27.5	5.59228	37.4668	111.562	46.2659	25.0625	4.9	41.4861
29	63.85	22.6407	16.5625	4.49	35.4623	95.0331	35.777	28.0089	4.33567	37.7166	115.688	47.887	23.0625	4.91667	41.347
30	61.4625	22.4252	16.5	4.90667	36.4775	98.9712	36.4337	28.0625	4.63167	36.868	93.4375	37.5682	19.625	5.18333	40.1936
31	63.0938	23.7935	19.6875	4.73167	37.7033	86.1431	34.3417	25.1875	4.65333	39.8309	108.938	45.6327	19.5625	5.13333	41.8828
32	46.9313	16.7318	13.2679	5.03667	35.6267	77.3169	28.9024	22.6875	4.50292	37.4408	112.688	44.5768	19	5.18333	39.5446
33	56.8062	21.903	18.75	4.60333	38.3267	83.2006	31.8891	24.25	4.85111	38.3103	103.875	41.8661	19.0625	5.25	40.3169
34	56.3812	21.3472	18.25	4.46167	37.8921	88.5581	35.2729	26.25	4.63	39.9188	112.75	44.6806	22.8125	4.75	39.6405
35	48.5357	17.9639	16.375	4.70833	37.3059	82.215	33.2251	25.5	4.84458	40.3981	103.562	42.7872	20	4.93333	41.2405
36	44.3134	15.1916	15.875	4.50667	33.6776	85.4306	33.5321	27.9375	4.53212	39.2382	103.062	41.0813	22.9554	5.18333	39.8146
37	55.1188	19.5452	18.0625	5.195	35.576	97.2694	36.0842	27.375	4.88167	36.9525	112.188	43.6405	20.375	5.02051	38.8637
38	63.3438	23.8361	16.9375	5.20167	37.8824	94.0869	37.561	26.625	5.00833	39.9265	119.25	47.8986	20.0625	5.28333	40.0577
39	52.2188	19.9621	14.6875	4.75333	38.0201	92.4979	35.6985	25	4.33991	38.474	109.688	44.9631	19.9375	4.95833	40.8982
40	47.9313	18.2637	15.875	4.58833	38.2714	83.4219	32.7887	25.0625	4.32048	39.2907	98.125	40.3965	20.875	5.13333	41.1722
41	49.9938	19.4751	17.125	5.015	38.9492	94.6319	36.1193	28.6875	4.95167	38.169	122.5	50.0404	23.3125	5.1	40.876
42	44.3188	15.7916	17.1875	4.22333	35.7217	75.9694	28.3907	27.625	4.24148	37.3508	103.938	42.4627	20.25	5.26667	40.8474
43	49.425	19.467	20.3125	4.54833	39.2447	91.0669	36.5729	26.125	4.47533	40.1619	116	49.1309	20.9375	5.23333	42.3867
44	47.825	15.9764	19.8125	4.57	34.1889	81.9291	28.6965	23.25	4.5951	35.0286	91.25	36.9193	15.5	5.00667	40.398
47	58.525	22.3799	16.8125	4.585	38.4115	94.85	36.2654	27.6875	4.28667	38.2207	108.062	44.6552	22.3125	4.58	41.3425
48	53.6562	20.7083	17.625	4.80667	38.965	96.4495	36.1182	26.375	4.685	37.5558	92.0625	38.312	19.9375	4.96667	41.6126
49	66.2589	25.141	21.3125	4.25833	38.1312	91.6427	33.6863	28.1875	4.45458	36.6697	103.312	41.6324	21.0625	4.66667	40.3527
50	48.975	18.5259	16.3125	4.77167	37.8363	93.1456	35.2757	27.875	4.71833	37.9114	99.1875	40.3712	20.5625	5.07333	40.66
51	72.0062	26.1759	20.125	4.18833	36.3753	103.124	39.6431	27.375	4.76333	38.4181	93.25	39.0035	19.4375	4.60333	41.8575
52	46.6625	16.4979	18.0625	4.31833	35.3976	78.1875	28.8872	24.4375	4.59482	36.9337	117.5	48.7706	19	4.93333	41.5813
53	62.5884	22.4186	14.375	4.68667	35.8608	70.03	24.0221	20.9375	4.42047	34.3155	123.812	51.273	21.0625	5.23333	41.3912
54	65.4125	23.2647	19.125	4.595	35.4747	80.8971	29.392	23.4554	4.80944	36.4268	112.938	44.2093	20.875	4.98333	39.1284
55	61.1375	23.9802	17.1875	5.05	39.1675	94.5662	35.7861	26.25	4.67167	37.7901	113.25	47.4568	23	5.4	41.9753
56	53.8875	19.2292	18.5625	4.88167	35.5825	87.1125	33.1853	26.3125	4.455	37.9841	126	52.0886	22.6875	5.13551	41.3714
57	59.7313	22.9679	17.8125	4.87667	38.4173	101.994	39.5927	28.8661	4.715	38.8474	94.4375	37.6871	21.5	5.18333	39.9186
58	66.9688	25.1736	19.625	4.78	37.5096	78.395	29.7341	23.625	4.36333	37.9905	92.25	38.1527	19.5625	4	41.5158
59	55.3625	19.572	14.9375	3.90167	35.3623	68.3988	25.8982	22.75	4.33263	37.8672	66.4375	26.5113	17.375	4.25	40.0055
60	50.6036	17.8601	16.6875	4.44833	35.0201	75.2825	27.8506	23.9375	4.54841	36.9063	108.438	42.2813	19.75	4.45	38.9825
61	66.475	24.3873	19.4375	4.76333	36.7431	80.4538	30.4896	24.375	4.61667	37.9076	83.6875	33.4164	16.75	5.13333	39.9346
62	68.05	26.0446	19.0625	4.97667	37.9501	90.6219	35.3684	23.875	4.80886	39.0441	86.3125	35.381	17.75	5.36667	40.9813
63	53.9875	20.0773	21.25	4.52	37.1515	88.9737	32.8647	24.125	4.7856	36.9769	91.0625	35.9498	19.75	6.1	39.5609
64	41.0062	14.8785	21.1875	4.22667	36.1741	94.0463	35.8651	26.8125	4.69833	38.2123	103.875	42.5849	21.5446	4.7	41.1187
65	60.25	21.4194	19.5	4.69333	35.585	82.0987	29.2209	22	4.99167	35.5928	93.5	37.923	21.1875	5	40.6739
66	65.3187	25.5467	16.4375	5.105	39.1173	84.5392	31.5875	21.8125	5.04667	37.3771	102.5	43.3118	20.0625	5.16667	42.2619
67	63.6562	24.4045	17.6875	4.61	38.3899	71.6388	27.1395	22.6875	4.55944	37.8839	109.562	44.0846	22.9375	4.72174	40.2586
68	44.9062	16.9148	18	5.00667	37.5244	78.1287	28.7164	24.0625	4.18762	36.7324	91.875	36.1422	20.625	4.31667	39.3798
69	.	.	.	.	.	.	.	.	.	.	104	43.613	22.9375	4.56957	41.9343
70	52.0688	20.513	18.625	5.09333	39.4395	80.4031	29.7317	22.9375	4.765	36.9734	97.4375	40.4572	16.6875	5.01667	41.5154
71	62.575	23.0249	19.3125	4.86833	36.5378	68.8038	25.7037	18.6875	4.56286	37.452	125.688	50.7012	23.3125	5.33333	40.3125
72	79.2687	29.0126	20.75	4.65	36.5087	87.0531	33.0534	22.0625	4.69405	37.7632	88.375	37.1132	18.25	4.68333	41.9934
73	68.275	26.4698	18.1875	4.55167	38.771	85.4925	31.5034	24.5625	4.50083	36.8493	110.875	45.1699	20.1875	4.58333	40.7242
74	58.7562	21.9295	19.75	4.065	37.2683	82.4675	31.7883	24.125	4.83583	38.5332	94	40.386	18.5625	5.79667	43.0357
75	66.85	25.4711	21.125	4.38667	38.0935	71.3544	27.5986	23.8125	4.34035	38.715	93.6875	36.8731	20.5	5.2	39.4268
76	71.8875	24.3484	16.125	4.66667	33.6524	77.7938	26.9455	22.375	4.4825	34.6255	110.5	44.72	22.5	5.26667	40.5002
77	51.3813	18.5838	18.375	4.16667	36.1254	.	.	.	.	.	93.6875	39.4648	19.625	4.69405	42.127
78	63.1375	22.5001	19.125	4.83667	35.6545	92.9375	33.7195	24.4375	4.55929	36.2319	116.938	47.1155	26.375	4.96667	40.2667
79	70.25	27.2068	19.4375	4.565	38.8412	76.8444	29.1748	21.75	4.60333	37.9836	107.125	43.3081	22.125	5.2	40.3822
80	69.4875	24.8534	17.875	4.63	35.6774	.	.	.	.	.	.	.	.	.	.
81	62.8	23.9309	20.25	4.75333	38.0529	85.1538	34.0258	23.625	4.79423	39.9626	119.375	51.6831	22.9375	4.96667	43.2919
82	63.7125	23.8321	21.9375	4.99167	37.4856	75.2219	27.7489	22.375	4.57069	36.6033	97.1875	40.9972	22.25	5.45	42.2065
83	47.4312	18.2816	18.1875	5.05833	39.1239	79.77	31.6215	20.25	4.60315	39.4983	101.75	41.1919	17.875	5.85	40.5672
84	71.7134	26.9426	18.1964	4.75167	37.542	84.1462	32.3844	23.625	4.50682	38.4921	126	53.1291	26.125	5.1	42.16
85	62.75	21.7215	20.8125	4.77	34.6176	81.0591	30.0221	24.9375	4.81333	37.0369	115.812	48.1602	22.0625	5.25	41.5926
86	60.5687	22.5246	17.5	4.59667	37.2184	77.005	28.5394	22	4.60889	37.2617	116	47.6008	24.75	5.16667	40.9927
87	47.5438	17.0999	16.25	4.61167	35.955	73.1069	25.8214	21.875	4.34925	35.3074	109	44.5234	21.8125	5.1	40.8484
88	61.2	22.0981	20.3125	4.41333	36.1948	65.3462	24.0582	18.9375	4.71667	36.7543	100.75	42.8276	18.0625	5.45	42.5075
89	58.9125	22.2946	19.0625	4.41	38.0701	77.245	28.3061	24.1875	4.6547	36.7259	127.562	52.5607	23.6875	5.5	41.21
90	66.1688	25.6309	15.6875	4.13833	38.3922	65.5362	25.391	21	4.27158	38.7067	112.375	46.568	21.4375	4.9	41.538
91	60.9375	22.3712	18.625	4.82333	36.7503	81.5506	29.2805	20.5625	4.6441	36.3221	114.375	49.1445	21.5625	5.23333	42.9485
92	60.8312	23.3213	23.25	4.67333	38.3992	77.1794	30.0023	25.625	4.69667	38.5912	96.5625	39.7351	20.8125	5.26667	41.1604
1	39.8267	15.0075	17.9375	4.765	37.6322	.	.	.	.	.	100.75	41.4583	21.0625	5.04167	41.1513
2	61.5125	23.0728	23.6875	4.52667	37.5846	77.7019	30.5302	22	4.65167	39.3214	119.75	49.8363	27	4.68333	41.6312
3	62.2125	22.7761	20.125	4.67833	36.4412	91.615	35.0873	28.375	4.745	38.1802	117.438	49.2569	22.6875	5	41.9605
4	67.5545	25.1477	15.625	4.77333	37.2589	88.0125	31.1907	26.4375	4.56267	35.2768	134.75	54.7429	29.5625	4.8	40.6318
5	42.25	15.3846	16	4.26667	36.26	68.6554	26.6747	19.5625	4.33762	38.7167	119.625	50.6551	23.3125	5.03333	42.3627
6	51.2938	20.1688	19.625	4.82333	39.1264	80.9162	29.4942	25.3125	4.67667	36.4602	118.625	50.1112	23.375	5.48333	42.2487
7	65.8063	24.8296	22.5	4.68833	37.7433	92.1356	32.5392	23.9375	4.62167	35.3561	104.125	41.6966	20.5	4.75	39.9897
8	58.6625	21.835	17	4.02167	37.2159	81.3575	30.849	27.3125	4.63818	37.9893	99.0625	41.1134	19.625	5.05	41.6237
9	27.7937	10.2018	15.3125	4.07	36.8664	78.0081	29.1099	23.0625	4.41322	37.2243	113.125	46.8595	21.5	4.86667	41.4662
10	70.4625	24.9096	19.625	4.65333	35.3276	74.0362	24.7034	21.1875	4.8325	33.2791	98.3125	37.9169	20.125	5.58333	38.5
11	50.4339	18.4515	19.3125	4.60167	36.5579	78.5162	28.5458	24.5	4.92667	36.3433	106.125	43.8009	23.0625	5.31667	41.4069
12	67.175	23.8133	15.3125	5.04333	35.4167	.	.	.	.	.	112.75	45.3432	20.5	5.38333	40.2381
13	78.4938	30.6711	16.625	5.49	39.0975	71.3369	26.3353	21.5625	5.03167	36.8947	110.438	46.1168	19.25	5.75	41.7446
14	56.7687	21.7923	19.1875	5.075	38.6077	81.9087	28.5585	23.75	4.63667	34.9003	99.75	41.3194	19.4375	4.83333	41.4217
15	69.417	25.3113	17.4375	4.925	36.4543	89.1369	34.1775	24.6875	4.755	38.3071	124.125	51.1615	24	5.21667	41.2322
16	55.5187	19.5172	19.25	5.23667	35.2067	90.6331	33.5365	26.625	4.47167	36.9078	121.812	50.6732	24.5	5.45	41.6167
17	53.5812	20.1342	18.375	5.14833	37.5702	91.7831	35.3491	24.75	4.64333	38.3923	135.688	56.3675	25	5.61667	41.5516
18	59.0625	21.225	18.4375	5.25333	35.8672	73.3275	26.4487	21.1875	4.72545	36.0719	116.062	46.6777	23.0625	5.26667	40.1706
19	59.9937	22.7239	18.375	5.39333	37.8525	77.2931	27.1138	22.3125	4.61238	35.1174	100.812	40.0668	19.6875	5.11667	39.7279
20	.	.	.	.	.	.	.	.	.	.	.	.	.	.	.
21	61.6063	24.109	20	4.93	38.9953	88.5069	33.149	24.8125	4.67	37.4963	117.438	51.022	23.5	5.23333	43.3456
22	43.2562	15.6644	18.5	4.72833	36.3161	101.173	37.08	26.8125	5.01333	36.6416	106.438	43.4903	20.375	5.66667	40.8911
23	55.3	20.3298	19.3125	5.04833	36.8196	94.7212	33.8778	27.4375	4.98833	35.6461	122.875	48.3231	22	5.61667	39.4385
24	65.9	25.3222	17.6875	4.68	38.4668	76.3269	29.7789	22.8125	4.72375	38.9833	103.062	43.2843	18.125	5.51667	41.9961
25	66.1187	24.05	18.5625	5.13667	36.339	90.0613	34.7872	24.6875	5.07167	38.6454	136	59.6789	24.75	5.73333	43.8988
26	58.725	21.1136	16.875	5.335	36.0288	87.7619	33.1891	23.125	5.29381	37.8153	102.75	44.033	19.8125	5.56667	42.7766
27	49.4625	18.259	20.5	5.035	36.9075	81.855	30.7388	24.5	4.76333	37.5353	106.875	44.2187	19.5625	5.51667	41.3904
28	51.925	19.9394	16.625	4.605	38.575	84.0856	31.2829	22.5625	4.72924	37.1158	91.5625	36.6691	18.75	5.45	40.0753
29	70.7313	25.7399	19.25	4.64	36.4345	94.1931	35.9132	26.4375	4.82	38.1221	119.062	48.2836	25.0625	5.35	40.4889
30	62.6812	21.3833	14.3125	4.69333	34.2667	95.6188	38.8428	24.3929	4.53	40.624	106.812	42.0628	20.9375	5.5	39.3819
31	65.6625	24.8454	16.375	5.00667	37.7925	75.8787	29.3022	21.6875	4.64233	38.6238	91.0625	36.1432	19.5625	5.41667	39.6908
32	52.4625	19.2344	16.9107	4.395	36.4078	87.66	32.7174	23.6875	4.80105	37.4367	130.562	54.5296	22.9375	5.4	41.6845
33	57.6938	20.76	18.3125	4.48167	36.2004	82.9806	31.0904	21.0625	4.975	37.4891	113.688	47.6038	24.5625	5.25	41.8972
34	42.4732	15.2722	15.9375	4.59	35.7884	60.1756	21.0707	19.6875	4.34337	35.3258	124	49.4419	23.75	5.31667	39.8184
35	48.525	18.5551	18.9375	5.34333	38.2421	85.2294	34.3732	22.1875	5.07202	40.2948	105.625	44.4905	20.8125	5.61667	42.1523
36	46.3187	16.2964	16.125	4.765	35.3595	80.585	30.9264	22.25	4.99333	38.3694	78.4732	32.0254	17.3125	5.15	40.8326
37	47.6063	17.1071	15.9375	4.59	36.1238	83.8944	32.214	25.0625	4.64875	38.2368	91.4375	37.9007	19.875	5.26667	41.4422
38	40.1875	14.9612	15.0625	4.68833	37.2208	91.9753	35.3816	27.0625	4.64167	38.4782	123.312	51.8353	25.9375	5.55	42.0462
39	51.3375	17.9193	17.6875	4.32667	34.7872	88.1875	33.5979	26.4375	4.4462	38.1002	115.875	47.2547	23.9375	4.98333	40.7925
40	36.425	12.9089	17.3304	4.755	35.4189	75.1794	28.0046	20.6875	5.17976	37.241	105.188	43.8873	19	5.58333	41.8052
41	53.45	19.2246	18.1875	4.91167	35.4343	76.48	29.0026	21.8125	4.90333	37.959	118.375	50.0396	22.6875	5.71667	42.2747
42	54.7875	19.8181	18.125	4.38333	36.1355	85.2231	31.1688	25.1875	4.88833	36.6605	117	47.207	19.875	5.45	40.3822
43	49.2812	17.3919	18.1875	3.95833	34.9954	77.9775	32.7317	25.625	4.53333	42.0097	129.938	55.2059	26.125	5.06667	42.4477
44	25.5045	9.43644	15.9375	4.09333	37.0059	84.6525	32.4425	28.0625	4.57667	38.3114	109.75	45.1844	21.9375	5.1	41.1865
47	60.8687	22.661	15.0625	4.54	36.9018	78.0831	28.3212	20.8125	4.72	36.2336	113.25	46.5241	21.0625	5.51667	41.0855
48	35.7098	13.2876	15.875	4.41167	37.143	87.555	32.4213	25.5625	4.54804	37.0256	120.938	49.9924	25.375	5	41.3307
49	53.7	21.3322	16.5625	4.36833	39.6228	92.6225	36.5215	27.375	4.47833	39.4121	104.5	42.932	20.625	5.15	41.1323
50	39.4125	14.5969	14.75	5.15167	37.0043	69.9838	27.1029	20.5	4.75488	38.6958	134	54.5164	24.25	5.16667	40.6897
51	50.7687	20.3881	17.8125	4.90167	40.1468	74.2081	28.5741	22.625	4.56	38.3842	92.125	37.7458	19.375	5.03333	41.0388
52	50.8491	18.7942	19.375	4.54333	36.9723	66.8919	25.0898	21.25	4.85	37.5472	98.6875	39.9579	22.375	5.01667	40.5371
53	53.8875	19.8085	19.25	4.90333	36.7794	84.7881	32.5049	25	4.35	38.3535	112	45.6974	23.8125	4.53704	40.7879
54	51.9813	18.7178	19.875	5.025	36.2092	87.9249	33.99	27.9286	4.59256	38.6226	101.875	41.0687	20.375	5.18333	40.5353
55	49.3563	17.745	17.5625	4.71167	35.9657	90.6775	33.9381	26.625	4.68833	37.4288	108.125	43.9586	19.625	5.18333	40.7498
56	47.6938	16.9865	18.625	4.365	35.6282	60.7956	22.9676	22.1875	4.28583	37.7572	85.875	34.8375	21.1875	4.71667	40.6522
57	53.1562	20.1733	16.75	4.62667	37.9117	78.9087	31.3364	24.375	4.545	39.7136	98.25	41.0265	20.75	4.75	41.7537
58	45.1813	17.2294	17.1875	4.775	38.1414	93.4981	37.4789	26.4375	4.42115	40.1805	76.1875	32.8369	17.9375	4.21667	43.1235
59	59.7	22.4007	15.6875	4.845	37.4518	79.96	30.1388	26.25	4.495	37.7818	99.0625	41.7039	19.4375	5.1	42.1769
60	40.5542	15.1214	12.8125	4.62	37.3884	86.2494	33.3544	24.125	5.05849	38.6827	87.125	34.8314	15.125	5.21667	40.2654
61	54.3875	20.2033	20.5	4.12333	37.1377	92.3	35.7368	26.3304	4.46	38.5998	75.4375	31.2612	17.875	5.01667	41.5357
62	36.1938	12.4338	16.8125	4.50833	34.3949	68.1513	24.3429	21.25	4.48309	35.7175	109.688	44.2009	20.375	6	40.2762
63	53.4446	19.4273	15.6875	4.38833	36.3475	88.0637	32.8281	26.6875	4.54231	37.3052	84.5625	34.3634	20	4.58333	41.0279
64	66.5438	25.2146	18.5625	4.64833	37.841	87.4819	32.8766	26.375	4.975	37.6167	93.25	37.9159	18.4375	5.16667	40.8996
65	70.7	24.0664	15.875	4.68667	34.2899	87.6469	30.9504	22.625	5.00275	35.3086	109.438	43.6764	20.8661	5.65	40.1264
66	50.3813	18.7244	15.5625	4.675	37.1776	79.6656	28.7375	24.4375	4.51946	36.0139	122.438	51.8216	22.8125	4.98333	42.4307
67	62.9813	22.7852	15.875	4.78833	36.098	85.035	29.8134	24	4.35572	35.0989	86.125	33.0523	18.125	5.13333	38.3892
68	42.1812	14.397	19.8125	4.84333	34.2161	77.73	28.8094	25.3125	4.78241	37.0106	107	43.2131	18.4375	4.98333	40.4545
69	47.7563	17.4905	18.25	5.04667	36.7515	.	.	.	.	.	114.188	47.9849	24.1875	4.93333	42.1253
70	35.7062	11.9122	14.25	4.64167	33.3459	74.8806	25.8721	21	4.6605	34.5255	89.5	35.9175	20.875	5.35	40.1844
71	49.6938	17.8001	21.0625	5.165	35.8165	87.9431	31.2562	24.625	4.99167	35.5266	95.8125	38.7134	19.4375	5.31667	40.4242
72	50.4	18.3509	19.125	5.18833	36.4812	83.7887	30.5961	23.875	4.64208	36.5122	84.125	34.5673	17.4375	5.51667	41.088
73	54.0062	17.4909	15.125	4.405	32.3847	82.2394	29.46	23.9375	4.76212	35.8277	91.75	36.8986	21.0625	4.95333	40.2294
74	71.575	26.1992	18.5625	4.67833	36.6565	90.4731	33.8827	24.875	4.43833	37.4508	110.688	45.9302	24.9375	5.08333	41.6659
75	63.3375	23.32	18.25	4.57833	36.8478	93.6175	34.9377	27.25	4.815	37.3758	102.188	42.5739	19.9018	5.2	41.851
76	38.15	14.2099	15.5625	4.73	36.7889	90.6188	33.2016	22.9375	4.82096	36.4609	99.6875	41.3491	19.375	5.21667	41.5985
77	51.675	18.3999	18.6875	5.01667	35.7459	87.7719	31.8143	25.0625	4.82429	36.449	103.812	41.4354	21.5625	5.55	39.926
78	28.7411	10.5016	14.375	4.44667	36.5849	79.9062	30.5397	23	4.95	38.2154	103.5	42.3831	20.375	4.88333	40.9561
79	56.9562	21.1209	15.3125	4.82167	37.1334	102.099	36.9893	26.5	4.76385	36.3261	135.812	54.7669	24.0625	5.08333	40.3844
80	41.6813	15.4598	16.625	4.66	36.7106	91.5494	34.703	29.3125	4.63056	37.9051	129.188	54.2704	25.1875	4.75	42.1307
81	39.6375	14.4918	17.6875	4.77	36.5981	83.855	31.1598	23.625	4.75833	37.1998	95.125	39.7131	19.5	4.86667	41.5328
82	34.7938	13.1557	18.125	4.30333	37.6754	78.8181	29.5704	25.4375	4.29167	37.5249	96.625	40.8577	20.3125	5.31667	42.3172
83	56.1313	20.8581	17.875	4.84167	37.0282	84.3975	30.911	24.125	4.65377	36.5826	114.875	45.8748	22.9375	4.71667	39.965
84	60.1813	22.1489	18.8125	4.71833	36.7877	98.3119	36.1147	28	4.90333	36.7694	95.125	38.5864	18.9375	5.13333	40.5798
85	57.1875	20.6453	18.25	4.84167	36.1192	80.3387	29.4657	23.9375	4.78333	36.6849	145.062	58.4151	23.75	5.61667	40.3646
86	49.4938	17.7524	17.9375	4.475	35.8652	89.1031	32.0314	24.75	4.20481	36.1597	95.6875	40.6508	20	4.55	42.496
87	74.5687	27.5451	20.3125	4.50833	36.9336	86.9944	32.5871	26	4.75693	37.315	112.812	46.0243	21.25	5.45	40.6589
88	52.8	20.9942	15.1875	4.91667	39.7931	95.4219	36.2352	26.1875	4.95026	38.0395	80	32.0056	21.8125	4.68974	40.1202
89	47.275	18.4471	18	5.165	39.067	87.8869	31.8389	25.6875	4.80858	36.4264	71.875	29.0192	18.4375	5.56667	40.4214
90	48.8937	18.672	17.3125	4.67167	38.2381	101.313	38.1955	31.6875	4.29429	37.6379	64.9375	26.612	18.75	4.63333	41.0025
91	44.2125	16.0078	16.1875	4.8	36.3061	70.9693	25.4974	22.9375	4.73571	35.9569	84.875	33.836	19	5.4	39.7746
92	59.625	21.5359	17.0625	4.82333	36.1272	95.9888	36.3325	27.0625	4.97875	37.8514	99.5625	40.8892	21.9375	6	41.1093

## Sheet: MPH  trait
	E1	E1	E1	E1	E1	E2	E2	E2	E2	E2	E3	E3	E3	E3	E3
Num	SY	LY	BNP	BW	LP	SY	LY	BNP	BW	LP	SY	LY	BNP	BW	LP
1	-5.51607	-2.6945	3.84375	0.189167	-1.30619	18.4422	7.52078	3.25	0.290151	0.644014	5.75	2.90781	0.53125	-0.0416667	0.536024
2	-16.1625	-7.30853	3.4375	0.511667	-1.78837	13.0367	4.22524	3.21875	0.36	-0.54826	6.78125	4.18734	-0.25	0.466667	1.33393
3	-18.4875	-3.26865	1.28125	0.14	7.03715	10.4469	5.38053	2.6875	0.538694	1.89961	53.7902	23.164	5.5	0.303333	1.46365
4	-6.9625	-1.83649	2.125	0.14125	0.935396	8.50143	3.92892	1.71875	0.104953	0.634148	53.7366	24.7193	7.77083	0.39188	2.41963
5	11.3451	4.6889	2.21875	0.0633333	0.271308	28.5425	12.7421	4.96875	0.559068	1.61912	5.03125	-2.17465	1.6875	0.116667	0.131519
6	-4.31875	-2.00814	3.25	0.290833	-0.748417	10.866	3.17786	4.59375	0.202022	-1.07827	58.3125	24.6745	7.90327	0.678472	1.40271
7	.	.	.	.	.	.	.	.	.	.	34.808	15.1672	3.53125	-0.733333	0.422723
8	-2.39688	-0.304372	1.6875	0.181667	0.967132	15.1675	5.46537	3.5	0.365221	-0.24594	10.5625	8.72556	0.3125	0.12381	0.347092
9	21.8844	9.7178	1.03125	0.17	1.76841	20.2013	8.95287	6.65625	0.0632342	1.21572	26.5938	11.3925	3.53125	0.541667	1.00042
10	15.7687	5.85209	-2.09375	0.8175	-0.452777	13.0722	4.05716	4.96875	-0.310833	-1.17913	-3.8125	-1.7206	-1.59375	0.025	-0.145404
11	7.08437	4.13419	5.5625	0.114167	2.254	10.6734	4.3566	5.03125	0.0834712	0.114456	23.7411	10.9182	2.3125	0.0077381	1.73529
12	-3.59687	-1.35401	4.5	0.0275	-0.0686184	10.8969	4.01092	4.99107	-0.111333	-0.756139	49.5729	19.891	9.16161	0.498864	-1.21495
13	-8.39062	-2.6978	0.09375	-0.424167	0.691363	16.6603	5.71678	4.5	0.317387	-1.0926	46.9188	20.3507	7.45833	0.40174	1.54488
14	-16.2214	-5.93769	3.49554	0.3625	0.24999	25.8378	10.8834	3.46875	1.26777	0.850034	18.5938	6.83676	1.84375	0.316026	-0.922889
15	-2.575	-0.945878	3.37054	0.602917	-0.0353973	15.9137	6.58434	2.4375	0.85663	1.26361	12.4375	6.34233	1.9375	0.0583333	1.63123
16	-12.9313	-5.60734	1.03125	0.5075	-1.14856	13.6123	4.74127	4.84375	0.48401	-0.505134	49.8854	21.5152	9.09375	-0.22197	0.77182
17	-17.2094	-6.07403	2.1875	0.545	0.690587	25.2041	9.63909	10.9062	0.332107	0.875085	43.6732	18.0549	6.74554	0.525	-0.32732
18	14.0594	5.00524	3.1875	0.0958333	-0.865755	28.9522	11.2516	4.84375	0.305385	-0.234244	-11.4062	-4.44709	-5.3125	0.4	0.306706
19	-10.9531	-3.69767	2.9375	0.67	0.584788	15.5903	4.84273	4.6125	0.0613384	-1.37225	24.5	11.144	3.75	-0.259615	1.06267
20	-13.2375	-4.95633	3.25	0.492167	-0.566052	32.4366	12.407	9.25	0.0130169	-0.242578	39.0729	16.8971	5.26786	0.375	0.844046
21	6.39375	2.305	0.9375	0.611667	0.250959	19.7005	7.97293	5.06696	-0.122499	0.784375	39.125	16.1257	7.14583	-0.166486	1.51529
22	-2.63333	-0.556037	0.28125	0.278333	0.826206	32.2431	12.8601	7.59375	0.0907572	1.15034	57.6622	23.2158	10.6562	0.7	0.578122
23	-9.40208	-2.97425	4.15625	1.105	0.987468	36.2142	13.3697	8.21429	0.0698247	-0.262036	40	17.4873	8.75	0.338333	1.14551
24	11.1969	4.695	2.3125	-0.3125	0.830853	15.2196	5.54009	3.84375	-0.281969	-0.193424	10.375	4.89726	3.15625	0.563333	0.893757
25	-17.7281	-6.94746	4.1875	0.155	-1.53647	15.3653	7.64567	2.125	0.257222	2.18099	21.0938	8.85345	1.15625	-0.0228261	0.480841
26	1.85625	1.57365	2.53125	0.408333	2.06153	29.4091	10.8088	5.46875	0.0467574	0.0634369	14.5312	7.43668	2.4375	0.108333	1.31572
27	-9.7125	-3.88506	0.625	0.429167	-0.409544	17.6266	7.45418	4.75	0.443879	0.826686	56.1723	25.7445	11	0.590517	1.90373
28	1.94062	1.4762	3.03125	0.0158333	0.702628	6.36625	2.66661	1.9375	1.24453	0.320785	14.6562	7.25389	2.28125	0.250758	1.2833
29	-1.23437	-0.725749	1.625	0.153333	-0.424961	17.2112	7.87277	5.96429	0.163278	1.81231	18.0625	8.33163	3.84375	0.0333333	0.726249
30	1.29241	1.09155	0.71875	0.2575	0.948209	16.1803	6.48132	3.5	-0.119673	0.625143	-7.59375	-3.0752	-0.21875	0.416667	-0.0558696
31	-7.11384	-2.71269	2.6875	0.4075	-0.257816	7.61969	4.54437	-0.15625	0.521848	1.38285	35.8438	15.9237	4.4375	0.145455	0.742207
32	-19.2281	-6.78604	0.611607	0.3825	0.37443	-2.76156	0.1995	-0.875	-0.0345833	1.56379	38.4375	15.3329	3.96875	0.0905797	1.06917
33	-7.55	-1.91563	5.21875	0.3475	1.38121	14.2012	6.12781	2.125	0.539635	0.137138	41.8	17.1334	5.29167	0.425	1.4811
34	-3.52188	-0.9522	3.15625	0.0683333	0.675722	19.5073	8.11301	6.1875	0.349657	0.737896	36.3438	14.2554	7.15625	-0.201754	-0.0382675
35	-11.408	-4.52629	0.6875	0.0166667	-0.400902	2.68187	1.75698	2.6875	0.528487	0.972839	-0.65625	0.44595	-1.5625	0	0.568617
36	-16.1299	-6.28744	2.4375	0.381667	-1.64916	18.4939	6.72085	9.40179	0.408644	-0.700282	37.7604	14.7067	9.24286	-0.06875	-1.3785
37	-1.55893	-1.08497	1	0.591667	-0.597634	19.6381	5.7123	3.5625	0.55724	-2.0542	8.875	3.26825	-0.28125	0.0705128	-0.199174
38	-1.03125	0.303998	3.5625	0.265	1.40739	14.6719	8.18065	5.90625	0.458426	2.85941	56.5938	23.1413	6.75	0.0181818	0.516547
39	-3.03125	-0.868561	0.71875	0.16	0.365077	17.437	7.77865	2.375	0.0629079	1.16542	5.28125	2.27353	-1.65625	-0.156481	0.0946855
40	-2.29375	-0.523595	0.270833	0.225833	0.693271	1.62754	1.2708	0.625	-0.0406013	0.697453	-3.34375	-0.389171	-0.3125	0.280303	0.978733
41	-11.3978	-4.01476	-0.0416667	0.508333	0.848533	16.3263	5.96936	5.75	0.235741	-0.481394	22.5625	9.95212	4.25	-0.133333	0.75602
42	-13.2375	-4.61379	2.3125	0.111667	0.206707	7.085	2.76271	4.78125	0.120281	0.0653393	16.9062	8.29668	0.40625	0.444928	1.63121
43	-8.47813	-2.22605	2.1875	0.196667	2.05778	10.2972	4.32752	1.78125	-0.0712835	0.220697	25.7812	11.3798	0.375	0.15	0.385725
44	-21.0312	-7.97509	4.97321	0.300833	-0.805643	10.2332	2.32361	2.40625	0.227127	-1.8501	32.6786	13.4824	3.16964	0.015	0.112061
47	-6.95938	-1.92047	4.53125	0.231667	1.02809	25.1378	10.2636	8.21875	-0.026339	0.852783	48.8824	20.6385	11.6979	-0.495	-0.749186
48	2.22187	1.70529	-0.84375	0.713333	1.51086	18.8967	8.04268	3.40625	0.347723	1.33367	-3.65625	-0.814245	0.625	0.741667	0.679081
49	-2.7317	-0.26597	1.9375	0.38	1.3018	24.976	9.09728	6.95833	0.418568	-0.649588	44.2723	17.8996	10.0938	-0.116667	-0.0160315
50	-10.4281	-4.43452	-0.5	0.27	-0.976884	18.3272	7.27923	3.875	0.228667	0.266462	-1.03125	-1.49461	2.09375	0.398333	-1.24948
51	8.19688	2.85649	4.625	-0.0733333	-0.191359	27.2583	11.9122	4.46875	-0.457	1.84901	0.5	2.12002	0.5	-0.33125	2.15375
52	-13.4125	-5.9051	2.46875	-0.0483333	-2.07949	13.8816	6.10278	4.9375	0.429444	1.476	60.1375	26.0112	6.66071	-0.477083	1.59543
53	6.00089	1.74362	0.9375	0.201667	-0.606515	16.6683	4.58841	4.625	-0.049891	-2.38363	60.375	25.7048	7.84375	-0.754167	-0.133966
54	8.275	3.75963	3.625	-0.248333	1.32848	1.40963	-0.0305812	-0.200893	0.264722	-0.466576	20.25	8.00653	0.3125	-0.34375	0.11091
55	-1.8625	0.967702	-0.3125	0.2475	2.31007	19.7391	7.33812	2.875	0.194444	-0.116084	16.7188	7.19942	3.71875	0.5375	0.416757
56	-8.32813	-3.57569	3.4375	0.0541667	-0.969607	16.9822	7.00786	6.15625	0.168406	0.558716	41.1875	17.573	5.375	-0.110326	0.626895
57	-0.0375	1.03793	0.5	0.291667	1.64378	20.1127	8.39787	4.99107	0.268063	0.844341	5.375	1.50784	3.03125	0.4575	-0.635153
58	3.27813	2.51735	1.65625	0.429167	1.30356	4.04469	1.70152	0.59375	0.0161493	0.186315	10.625	3.73555	0.34375	-0.745833	-0.719143
59	-7.1375	-2.29134	-2.09375	-0.3725	-0.185899	5.035	1.86607	2.5	0.198928	-0.434773	-14.0982	-5.97481	0.25	-0.42381	-0.468868
60	-8.1308	-2.55479	1.40625	-0.0541667	0.481156	7.58795	2.12073	4.90625	0.249632	-0.7947	39.8914	14.8555	7.20833	-0.857051	-1.16133
61	1.18125	0.478394	2.5	0.184167	0.528442	4.31	1.89648	3.69196	-0.0869163	0.718773	15.8318	6.40884	4.17708	-0.266667	1.20472
62	-7.34687	-2.19837	2.875	0.226667	0.493961	13.5841	4.62131	3.1875	0.268034	-1.41813	19.3687	11.3997	4.88393	-0.216667	0.723553
63	-19.2844	-6.13519	7.375	0.4375	1.2652	21.7159	7.00438	5.40625	0.588937	-1.53475	38.4583	15.2844	9.21875	1.54167	0.504877
64	-6.65625	-2.48988	4.83482	0.07	0.034172	16.4797	6.76146	4.4375	0.386066	0.44167	45.1339	19.3122	8.63839	0.189286	0.953251
65	-3.06875	-1.2434	2.25	0.241667	-0.152046	0.187917	-0.315906	-0.834821	0.505121	-0.439116	-0.78125	0.943557	2.875	0.356522	1.41963
66	5.52187	2.34796	-2	0.595	0.0405057	-8.2708	-4.16735	-1.5625	0.239288	-1.13867	9.5625	5.1489	0.46875	0.596296	1.11892
67	-0.4	0.61078	3.40625	0.270833	1.23803	1.47719	1.39603	3.75	0.178482	1.04577	49.5729	17.8602	10.875	0.0407005	-0.14568
68	-8.15938	-2.06423	4.1875	0.516667	1.88008	24.2519	8.84434	8.03125	-0.181548	-0.586521	36.8646	14.1775	9.55208	-0.804167	0.40884
69	.	.	.	.	.	.	.	.	.	.	50.1458	21.8052	11	-0.37984	0.343324
70	-9.69375	-3.73067	1.28125	-0.01	0.201283	12.055	4.04331	4.4375	0.134075	-0.689474	24.7188	10.5442	2.35417	-0.476419	-0.042864
71	-2.02187	-0.161105	0.78125	-0.01	0.680848	6.98219	3.20176	1.8125	-0.0375595	1.16546	73.8021	30.105	8.79464	-0.102083	0.973739
72	11.6469	4.10204	1.28125	0.0125	-0.0918875	22.3071	9.43298	3.1875	0.763377	1.18592	-1.34375	0.88368	-1	-0.075	1.68156
73	5.07187	3.26651	0.09375	0.0591667	2.14551	2.98897	1.77665	1.62946	-0.0502381	0.93345	21.5312	9.90553	0	-2.66454e-15	1.25137
74	-7.72813	-1.65866	1.0625	-0.226667	1.78665	5.78469	3.68229	1.1875	0.49869	1.83993	4	3.87597	0.0625	1.105	2.50975
75	4.64375	1.86779	1.625	0.1525	-0.472355	1.30469	2.55555	2.53125	-0.140959	2.88495	2.84375	-0.798402	1.4375	0.583333	-2.31472
76	6.66562	1.90541	-0.28125	0.386833	-0.292196	8.10083	2.58749	2.28125	-0.10245	-0.354072	11.0312	5.77474	3.0625	0.466667	1.3949
77	-8.35312	-3.14728	1.5625	0.1825	-0.443608	.	.	.	.	.	31.1229	14.1018	7.53125	-0.0309524	0.655351
78	-7.96875	-2.64844	2.53125	0.356667	0.254675	19.3291	6.40321	2.75	0.0428274	-0.734132	17.4375	7.03835	5.53125	0.258333	0.0516748
79	10.3625	5.37231	1.40625	0.423333	2.0215	2.92375	0.66677	0.46875	0.253136	-0.664414	47.1696	19.4245	8.75	0.553623	0.463655
80	8.85937	4.00476	3.65625	0.602083	1.4939	.	.	.	.	.	.	.	.	.	.
81	8.5125	3.85676	2.75	0.120833	0.662369	5.72107	4.41479	0.9375	0.481632	2.84072	34.6562	16.7407	5.84375	0.138889	1.71858
82	-2.94687	1.24129	7.03125	0.294167	3.53009	-5.80844	-3.52206	-0.84375	-0.0548103	-1.92823	39.3482	18.284	10.4375	0.866667	4.15288
83	-9.95625	-2.60258	0.96875	0.141667	2.9478	8.12344	3.9987	-0.21875	0.0567364	1.13538	-5.90625	-1.18301	-2.28125	0.9	1.16963
84	6.66652	3.0623	1.41518	0.353333	0.91111	18.7913	7.15029	4.21875	0.18849	-0.135575	55.8438	25.0036	11.1875	0.291667	2.12434
85	7.49598	2.89523	2.9375	0.101667	0.70661	5.28754	1.72817	2.65625	0.523603	-0.0652808	21.9688	9.5276	2.34375	0.0916667	0.312579
86	-0.0401786	0.190241	0.84375	0.0825	0.34694	5.98375	1.93946	-0.40625	0.243477	-0.0174524	14.375	6.42791	3.4375	0.241667	0.699106
87	-13.95	-4.75544	0.4375	0.263333	0.185065	5.15054	0.996492	0.59375	-0.0357744	-0.945891	45.8687	19.6207	8.31696	0.135417	2.41577
88	-6.31563	-2.68506	2.65625	-0.221667	-0.524616	9.11049	2.57436	1.53125	0.279214	-2.00785	47.8643	21.7308	5.58482	0.678788	1.63005
89	3.75313	2.4631	1.84375	-0.045	1.95901	11.4269	2.96079	4.3125	0.212509	-1.95349	75.5125	31.8796	12.0848	0.583333	1.49824
90	3.17188	2.56589	0.96875	0.0358333	1.69403	8.21531	3.46514	3.59375	-0.259677	0.307706	56.8616	24.4439	8.59375	0.0972222	1.35621
91	10.1469	3.82514	4.5	0.220833	-0.0462541	30.2969	10.0393	7.1875	0.356183	-1.8165	61.5417	27.9309	9.48958	0.216667	0.954199
92	-1.61875	-0.0977465	7.96875	0.188333	0.907301	13.5642	5.53937	7.78125	0.337346	-0.0109443	37.4658	16.512	6.28125	0.285897	1.49648
1	-31.493	-10.5942	5.525	0.5275	1.7787	.	.	.	.	.	48.4152	21.0361	8.75	0.511869	2.06231
2	-3.45	-1.09706	3.125	0.179167	0.701088	-11.5469	-2.66022	-3.375	0.447083	2.48829	29.5625	13.7185	4.78125	0.275	1.56456
3	-14.5969	-6.37982	1	0.334167	-1.25131	17.5728	6.79566	6.75	0.552083	0.27146	11.7812	4.65777	-0.84375	0.333333	0.137205
4	5.6875	1.75591	-2.53125	0.165833	-0.670664	13.2331	3.68454	4.71875	0.236179	-1.48524	31.7812	13.0693	4.96875	0.0666667	0.169957
5	-22.1058	-9.13308	1.8125	0.0716667	-1.84667	11.2967	4.87628	1.34375	-0.0412662	0.261238	61.3393	27.0839	7.91964	0.428571	1.24059
6	-14.7107	-4.24121	2.71875	0.228333	2.20734	10.1425	3.12234	3.6875	0.11944	-0.839772	38.1562	17.779	5.65625	0.827083	1.90129
7	3.26563	3.30469	5.375	0.4425	3.42777	22.9794	7.74789	2.78125	-0.0200974	-0.461113	34.1562	14.4584	4.6875	-0.0833333	1.89123
8	-3.5375	-0.527625	0.75	0.0416667	1.21174	7.82094	4.47445	4.46875	0.178864	2.16183	4.75	2.91546	-0.78125	0.075	1.08177
9	-18.5813	-6.78021	4.6875	-0.0843333	0.334522	17.6389	7.20331	5.3125	-0.0442112	0.290171	46.8438	19.7847	7.09375	-0.0666667	0.247184
10	15.3781	8.34949	5.0625	0.245	4.52096	12.4591	5.15716	3.09375	0.117121	2.30121	30.4732	11.9237	6.125	0.122917	2.31507
11	-4.7442	-2.21799	2.96875	0.0383333	-1.38827	15.4978	5.48698	4.03125	0.20725	-0.602262	39.625	16.9942	8.4375	0.253205	1.21016
12	2.19063	1.56427	0.46875	0.646667	1.29385	.	.	.	.	.	23.875	9.17625	2.28125	0.458333	-0.384342
13	26.821	11.2683	-0.03125	0.2175	0.749894	1.88938	0.526893	2.3125	0.257395	-0.608786	41.1146	17.5643	4.51042	0.640385	0.384524
14	-12.9415	-2.309	0.0625	0.414167	4.00207	10.02	3.22553	1.375	0.269726	-0.439143	0.03125	0.515735	-0.6875	0.15	0.51338
15	11.3607	3.93075	-0.21875	0.275833	-0.813286	3.41317	2.29745	-0.25	0.16577	1.17876	15.6875	5.66994	3.09375	0.175	-0.699531
16	-16.7951	-6.76665	1.3125	0.748333	-1.04581	16.1575	6.09397	3.625	-0.0550082	-0.199957	17.4375	8.32082	2.84821	0.3	1.22491
17	-12.0625	-3.8738	0.3125	0.216667	1.05095	17.9795	7.2478	4.5	-0.0112765	0.265351	75.4688	32.4935	9.84375	0.766667	1.72014
18	-3.66875	-2.34995	2.75	0.355833	-1.67184	6.30987	2.19814	2.09375	-0.0926154	-0.0353929	24.1027	9.63388	4.875	0.0583333	-0.0542336
19	-5.18438	-0.759485	2.01339	0.561667	1.68507	19.8803	5.33462	4.36607	-0.253386	-3.43395	50.3705	20.1855	8.15625	-0.254762	0.619002
20	.	.	.	.	.	.	.	.	.	.	.	.	.	.	.
21	2.00937	1.73343	5.70089	0.4575	1.03954	32.0531	11.7049	7.78125	0.512771	-1.04139	54.175	25.8409	9.5	-0.112271	2.75779
22	-19.1031	-7.28017	4.125	-0.29	-0.267974	20.2828	6.69077	5.21875	0.18489	-0.891097	38.8	16.9401	5.7125	-0.04375	1.81144
23	-13.5625	-5.18497	3.78125	0.313333	-0.117217	22.9119	6.83334	5.15625	0.5875	-1.83554	24.3438	9.72688	1	0.266667	0.345012
24	3.425	1.72288	1.96875	0.0841667	0.434219	-6.48375	-2.99744	-1.21875	-0.02875	-0.865366	10.4375	5.77167	-0.71875	0.116667	1.23499
25	-5.14063	-2.40955	2.4375	0.0183333	-0.721974	-2.37875	-1.12357	-0.09375	-0.0225	-0.239861	36.4062	18.1903	4.40625	0.475	2.16316
26	-18.7156	-6.94411	2.09375	0.693333	-0.204732	7.24937	2.66737	2.21875	0.548537	-0.165816	30.7812	15.3812	4.50446	-0.0916667	2.88058
27	-26.1437	-9.71747	3.75	0.405	-0.217403	4.01719	1.29376	3	0.216192	-0.46447	17.0938	7.36084	0.03125	0.094697	0.110397
28	-10.3344	-3.22522	-0.3125	-0.274167	1.51869	2.41281	-0.795986	1.53125	0.0847054	-2.34363	-6.9375	-1.95124	-1.65625	0.408333	0.895743
29	15.6594	5.05565	1.15625	-0.150833	-1.14878	11.0091	2.93685	4.5625	0.252899	-1.6651	28.9375	12.9171	4.96875	0.833333	1.26229
30	5.1875	1.26948	-1.65625	-0.02	-1.92292	17.2822	8.5516	2.95536	-0.369123	1.95756	21.625	9.50278	2.15625	0.591667	1.32471
31	0.059375	0.547489	0.3125	0.62	0.913005	2.92938	0.736848	0.8125	0.31071	-0.6894	35.4955	14.2598	7.19792	0.599583	-0.306887
32	-0.475	0.695304	2.53571	0.163333	1.0764	10.6847	4.54086	1.3125	0.149117	1.1239	22.875	9.94149	0.96875	0.425	0.512265
33	-2.76562	-1.33976	4.0625	-0.190833	-0.263974	-5.7925	-4.28019	-2.9375	0.00504348	-2.32848	-9.78125	-3.45238	0.375	-0.125	0.495874
34	-13.8768	-4.08461	2.0625	0.335	1.23693	-7.8896	-3.8951	0.705357	0.242152	-0.819337	13.4375	6.7515	-0.46875	0.567949	1.36051
35	-11.9906	-4.83278	2.78125	0.490833	-0.149922	7.62915	4.06588	0.21875	0.377139	1.03255	-9.0625	-2.21257	-2.375	0.441667	1.31937
36	-29.0875	-11.1665	1.65625	0.514167	-0.648494	27.8705	10.7643	6.59375	0.69347	-0.808933	10.5253	5.00445	1.9375	-0.277083	0.628613
37	-19.7571	-6.89899	0.1875	0.186667	0.741492	15.2817	6.4849	5.5625	0.00684753	0.688975	32.2708	14.4985	7.60625	-0.024359	1.9986
38	-2.35312	-0.434907	1.5625	0.385	1.06531	31.545	13.2816	7.2375	0.46704	1.95942	27.25	12.641	5.75	0.741667	0.926776
39	2.29063	0.817046	2.09375	-0.114167	0.0233142	16.7328	7.07288	3.9375	0.22576	0.612473	51.6964	21.7894	8.53125	0.497619	0.878587
40	-10.9937	-4.94073	6.53571	0.2125	-2.17175	9.31031	3.40866	1.51786	0.428587	-0.507978	32.375	14.8015	5.54018	1.42044	1.7928
41	-7.79598	-3.33087	3.34375	-0.0841667	-1.1771	6.26213	3.10863	0.854167	0.20511	0.854491	38.192	18.0683	5.46875	-0.194792	2.20045
42	1.23438	1.21076	4.5	-0.141667	1.36417	15.5193	5.63396	2.5	0.126726	0.12808	1.96875	1.26975	-2.28125	0.341667	0.404154
43	-9.14062	-3.98673	1.4375	-0.311667	-1.88613	-7.48656	-1.75769	-0.8125	0.107998	2.02368	16.875	8.18551	2.25	0.266667	0.709152
44	-26.3205	-8.85841	3.28125	0.240833	1.65629	20.9959	8.71723	6.77083	0.0304072	1.02026	26.9464	12.4919	3.65625	0.264394	1.81534
47	10.9156	5.26963	2.0625	0.220667	2.11035	5.91156	1.70141	-1.03125	-0.144018	-0.550042	19.8438	9.71514	3.4375	0.658333	1.5411
48	-14.0799	-5.66101	2.5625	-0.209167	-1.29724	23.6016	8.2399	4.34375	0.290998	-0.912584	45.7812	19.1136	10.375	0.477174	0.0832049
49	-4.20625	-1.05261	0	-0.55	0.913998	24.5234	10.7639	2.5625	0.232057	1.5467	8.90625	3.41288	0	0.758333	-0.278373
50	-20.5219	-7.02042	-0.125	0.630833	1.13064	4.88969	2.88879	-0.0625	0.217835	1.4888	79.7188	32.1147	12.4062	0.554762	-1.55557
51	-7.76875	-1.59926	1.5	0.383333	2.97567	10.4645	1.42573	2.125	0.389242	-1.74756	34.7054	14.7359	5.625	-0.286905	0.365899
52	-7.82098	-1.8955	4.15625	0.0683333	1.66799	12.0652	4.75911	5.6875	0.693796	0.609757	41.7188	17.4917	8.23661	0.428571	1.62019
53	-5.3375	-1.3309	2.875	0.4125	1.10141	17.7953	6.63843	3.09375	0.0537963	-0.469678	10.4375	5.18674	1.96875	-0.662963	0.882156
54	-8.90625	-3.54323	4.96875	0.3275	-0.45453	15.106	6.66566	3.92857	0.27354	1.01879	17.1562	7.10797	1.03125	0.210417	0.375055
55	-16.9594	-5.6648	2.125	0.0668333	0.692603	25.5013	9.66581	8.03125	-0.0308821	0.161168	57.2313	23.9221	6.1875	0.93231	1.28717
56	-10.0781	-3.27039	2.25	0.336667	0.868399	-4.98804	-1.91486	-0.799107	0.177176	0.0695338	3.28125	2.178	0.03125	0.183333	0.960467
57	-8.9	-2.62593	2.65625	0.0958333	1.18577	10.8323	4.31418	3.45089	0.140167	-0.0885909	47.4479	20.7302	7.5	-0.475	0.614771
58	-5.23437	-1.26247	3.78125	0.435	1.44523	27.0779	11.1716	5.48214	-0.0329197	0.501541	28.4795	13.9119	5.99554	-0.077381	2.43145
59	4.08125	2.08711	0.03125	0.0716667	1.09705	15.4514	5.36264	6.26339	-0.268	-0.636152	13.5938	6.58878	-0.53125	-0.00833333	0.926026
60	-12.8347	-4.29008	-0.4375	0.0525	1.05168	20.7975	9.48433	4.71875	0.506922	1.95332	35.425	13.9265	3.2625	0.341667	0.0933178
61	0.290625	-0.482616	2.84375	-0.4675	-0.921251	15.0887	7.21213	3.17411	0.145221	1.59005	-11.6562	-4.69378	-1.65625	0.208333	0.0880092
62	-25.6031	-9.52439	4.34375	0.704167	-1.15493	9.96643	3.25956	4.35714	0.192355	-0.890716	54.125	21.7472	7.36607	1.15997	0.0224208
63	4.10089	1.60382	2.78125	0.690833	0.152352	25	10.2326	4.4375	0.376476	1.47251	0.714286	0.702318	-0.9375	0.179167	0.817336
64	22.7281	8.70861	0.15625	-0.0491667	-0.56611	1.59232	0.253308	2.33929	0.180833	-0.323425	1.12054	0.747715	-1.375	0.375	0.426791
65	11.3156	3.0503	-1	-0.0416667	-0.995068	9.4	3.16033	0.808036	0.211396	0.30187	18.9643	7.69278	1.95982	0.4	0.299968
66	-0.519643	0.211712	-1.1875	0.425	0.751933	5.14201	1.38303	1.74554	0.36529	-0.373195	29.1205	14.0172	2.65625	0.383333	1.87092
67	8.85312	3.34044	0.34375	0.1725	0.174595	-2.72062	-2.07308	-2.16071	-0.432011	-0.989383	-6.5	-3.02938	-2.4375	0.1	-0.532645
68	-22.4969	-8.31134	3.9375	0.280833	-0.84031	13.4641	4.91758	5.92857	0.0526852	-0.516011	46.0521	18.828	3.09821	-0.879762	0.283861
69	-11.3438	-2.62355	2.78125	0.760833	2.74401	.	.	.	.	.	15.875	8.16524	-0.59375	0.258333	1.62858
70	-13.1313	-4.17379	1.10268	0.0458333	0.212358	20.6228	6.95258	3.36607	0.310664	0.108319	37.3196	15.078	7.29018	0.06875	0.445602
71	-10.7179	-2.87654	5.71875	0.448333	1.51731	24.5591	8.36156	5.5625	0.122257	-0.724654	48.0634	20.2164	8.35714	0.939744	1.87843
72	-6.74062	-1.5375	4.40625	0.411667	1.48985	8.77589	2.46849	1.90625	0.0925126	-0.984457	29.5938	13.3769	4.75	0.45	1.4982
73	-1.39688	-0.501495	3.28125	-0.238	-0.12319	9.94763	4.62054	2.6875	0.0634848	1.70664	14.9688	7.92222	3.75	0.317807	2.5516
74	24.4656	9.03887	-0.4375	0.0575	-0.529364	7.52875	3.45215	0.46875	-0.0483333	0.739843	27.4688	13.3354	6.1875	0.391667	2.53548
75	-0.398661	0.593148	3.9375	0.19	1.43072	27.1816	10.7319	6.875	0.493056	0.839708	35.8125	15.865	5.65179	0.0592105	1.12492
76	-18.1	-6.44279	1.5	0.164583	0.686278	16.9127	5.1903	2.83333	0.11263	-1.98379	44	10.8947	6.65625	-0.137179	3.50858
77	1.60313	0.522002	3.28125	0.2975	0.411913	13.8591	5.39904	2.75	0.257299	0.743964	4.6875	1.64358	1.0625	0.266667	-0.292754
78	-23.7152	-7.69801	0.71875	0.3825	1.72955	17.8156	7.7761	3.28125	0.484583	1.51824	15.6875	7.27981	1.65625	-0.141667	0.799445
79	1.00312	1.2535	-1.09375	0.585833	1.57854	25.2472	9.11951	3.5625	0.25837	0.094794	36.875	15.0849	3.8125	0.45	0.264654
80	-21.3384	-7.93428	4.96875	0.568333	0.520233	26.8559	10.2756	10.8438	0.314722	0.0456549	78.4646	33.5668	13.6057	-0.220238	0.965046
81	-12.0603	-3.66098	4.25	0.5575	1.56095	21.1597	8.47198	4.24554	0.399817	0.689939	41.4688	17.8574	6.46875	0.111765	0.869398
82	-14.1156	-4.93835	5.25	0.330833	0.722599	12.6128	5.49751	4	0.0562454	1.02971	46.45	20.2534	7.6125	0.456548	0.437833
83	-7.52812	-2.72423	3.84375	0.225833	-0.00842211	10.1153	3.01169	2.96875	0.087849	-1.17961	51.5938	21.3284	11.4792	-0.0910256	1.66412
84	7.9	2.62766	0.84375	0.0733333	-0.800953	12.5015	4.88817	2.3125	0.364912	0.41213	5.875	3.58283	0.09375	0.525	1.21402
85	-5.76562	-1.53333	2.21875	0.0966667	0.827768	-0.685313	0.0885423	0.15625	0.134397	0.512195	15.9375	6.90817	0.78125	0.616667	0.564141
86	-7.83199	-2.58726	1.03125	0.3775	0.495902	14.4834	3.79229	1.65625	-0.228604	-1.82172	-13.5	-3.81179	-1.65625	0.141667	1.70945
87	14.9451	5.7187	3.15625	0.119167	0.56699	14.6069	5.7773	3.0625	0.346961	0.277506	21.5312	8.77348	3.21875	0.608333	-0.139688
88	-8.62188	-3.00414	-1.5	0.1175	0.660634	26.6739	10.3752	5.90625	0.350183	0.153446	24.375	10.2205	9.3125	-0.304304	1.21301
89	-19.025	-7.56115	1.03125	0.365833	-0.218476	18.7859	4.8062	5.46875	0.349363	-2.88436	19.9063	8.64384	7.73958	0.483333	1.72408
90	-20.5848	-7.95343	2.65625	-0.2675	-0.0516767	37.3072	13.2041	12.4688	-0.137354	-1.58731	10.1771	4.94718	7.2375	-0.393182	1.00971
91	-13.6906	-5.53474	4.0625	0.0441667	-0.815482	13.3306	3.81239	4.875	0.486776	-1.41677	8.875	3.5553	1.59375	0.119048	-0.158613
92	20.946	7.29571	1.59375	0.253333	-1.02528	21.7716	7.86867	3.4375	0.493608	-0.499766	10.75	4.33998	1.90625	0.941667	-0.008627
